# Supplementary material for: High pregnancy rates in humpback whales (Megaptera novaeangliae) around the Western Antarctic Peninsula, evidence of a rapidly growing population
Source: R Soc Open Sci. 2018 May 2;5(5):180017. doi: 10.1098/rsos.180017 (PMC5990787; doi:10.1098/rsos.180017)
Supplement: Table S1: Data associated with sample collection and genetic information [file rsos180017supp2.xlsx]

## Sheet: Table S1.a
Sample ID	OSU CCGL Lab ID	Sample Date	Season	Genetic Sex	Latitude	Longitude	Ev1-1	Ev1-2	Ev14-1	Ev14-2	Ev21-1	Ev21-2	Ev37-1	Ev37-2	Ev94-1	Ev94-2	Ev96-1	Ev96-2	Ev104-1	Ev104-2	GATA28-1	GATA28-2	GATA417-1	GATA417-2	GT211-1	Gt211-2	GT23-1	GT23-2	GT575-1	GT575-2	rw31-1	rw31-2	rw4-10-1	rw4-10-2	rw48-1	rw48-2
B132A	Mno10AP010	2010-05-12	Fall	F	-64.5761	-62.2985			0	0			196	206			147	153			147	147	218	222	112	112	111	113	145	155			200	204	112	114
B132B	Mno10AP011	2010-05-12	Fall	M	-64.5761	-62.2985			131	137			210	212			157	157			147	183	214	218	104	106	109	111	151	157			196	204	112	118
W132A	Mno10AP029	2010-05-12	Fall	M					131	137			210	212			157	157			147	183	214	218	104	106	109	111	151	157			196	204	112	118
B133A	Mno10AP012	2010-05-13	Fall	F	-64.565	-62.3944			131	133			210	210			149	161			147	147	203	207	116	116	109	117	151	153			200	206	114	118
B133B	Mno10AP013	2010-05-13	Fall	M	-64.565	-62.3944			133	141			208	214			161	167			147	147	195	211	110	112	111	115	137	153			202	204	114	116
B135A	Mno10AP014	2010-05-15	Fall	F	-64.5693	-62.2184			131	133			206	216			147	167			0	0	207	218	104	106	111	115	153	153			198	206	118	118
B135B	Mno10AP015	2010-05-15	Fall	F	-64.5693	-62.2184			0	0			202	214			165	169			147	183	222	222	108	114	115	115	151	153			200	200	114	118
B135C	Mno10AP016	2010-05-15	Fall	M	-64.578	-62.2186			133	133			198	200			161	163			147	159	199	207	104	112	115	121	137	153			200	204	112	116
B135D	Mno10AP017	2010-05-15	Fall	M	-64.5757	-62.2244			133	133			198	200			161	163			147	159	199	207	104	112	115	121	137	153			200	204	112	116
B139A	Mno10AP018	2010-05-19	Fall	F	-64.5999	-62.2244			135	135			210	210			163	163			147	147	203	211	106	108	115	115	153	153			196	202	112	114
B139B	Mno10AP019	2010-05-19	Fall	F	-64.593	-62.2376			131	135			210	212			157	163			147	147	203	203	106	108	113	115	153	153			196	200	114	116
B140A	Mno10AP020	2010-05-20	Fall	F	-64.5851	-62.2193			0	0			196	210			161	165			147	147	207	222	108	116	111	111	155	157			198	208	114	116
B140B	Mno10AP021	2010-05-20	Fall	M	-64.5851	-62.2193			131	131			198	210			161	163			147	147	203	238	106	108	113	115	153	155			190	206	112	114
B142A	Mno10AP023	2010-05-22	Fall	F	-64.0459	-62.1754			133	139			198	212			161	163			147	147	195	195	104	112	113	115	151	153			206	206	114	116
B142B	Mno10AP024	2010-05-22	Fall	M	-64.0459	-62.1754			131	133			202	202			167	167			147	156	0	0	112	116	111	111	151	153			198	206	116	118
B144A	Mno10AP025	2010-05-24	Fall	M	-64.5833	-62.2171			131	131			198	198			163	165			147	147	199	222	106	106	111	115	151	151			198	214	112	116
B144B	Mno10AP026	2010-05-24	Fall	M	-64.5833	-62.2171			0	0			192	214			163	163			147	147	218	222	112	116	113	113	151	151			202	202	112	116
B144C	Mno10AP027	2010-05-24	Fall	F	-64.5833	-62.2171			0	0			196	214			161	163			147	191	222	226	104	106	109	111	151	177			0	0	114	118
B151A	Mno10AP008	2010-05-31	Fall	F	-64.5781	-62.2084			0	0			208	212			159	163			147	147	195	218	104	108	115	117	153	155			200	204	112	114
B151B	Mno10AP009	2010-05-31	Fall	F	-64.5781	-62.2084			129	133			196	196			165	169			147	147	203	222	106	116	111	119	145	151			198	200	114	118
B155A	Mno10AP001	2010-06-04	Fall	F	-65.0446	-63.428			125	137			210	212			163	163			147	147	203	222	106	110	115	117	153	153			202	204	116	116
B155B	Mno10AP002	2010-06-04	Fall	F	-65.0487	-63.428			131	135			200	214			163	163			147	147	214	218	106	106	111	115	153	163			198	202	112	114
B155C	Mno10AP003	2010-06-04	Fall	F	-65.0496	-63.4531			135	141			192	214			161	163			147	147	214	218	106	110	111	111	153	153			198	202	114	116
B156A	Mno10AP004	2010-06-05	Fall	F	-65.0459	-63.4843			133	135			204	208			163	163			147	147	203	282	104	106	111	111	137	151			196	206	116	118
B156B	Mno10AP005	2010-06-05	Fall	F	-65.0401	-63.4896			131	131			206	208			163	165			147	187	199	282	108	110	113	113	145	149			198	204	116	116
B156C	Mno10AP006	2010-06-05	Fall	F	-65.0489	-63.5179			0	0			194	196			159	163			147	179	222	222	108	108	113	115	145	151			200	204	116	120
B156D	Mno10AP007	2010-06-05	Fall	M	-65.056	-63.5024			135	139			206	208			153	163			147	159	211	218	108	112	109	111	153	153			196	204	112	112
Mn13_005A	Mno13AP014	2013-01-05	Summer	M	-64.8508	-64.0795			133	133			198	214			149	167			147	151	195	218	108	112	115	115	147	151			198	200	112	116
Mn13_006A	Mno13AP015	2013-01-06	Summer	M	-64.9197	-64.1719			131	141			198	212			153	153			147	147	206	234	106	108	115	115	145	147			200	200	112	118
Mn13_006B	Mno13AP016	2013-01-06	Summer	M	-64.9197	-64.1719			131	133			200	200			163	165			147	151	199	242	112	114	111	111	151	151			204	206	112	116
Mn13_006C	Mno13AP017	2013-01-06	Summer	M	-64.9197	-64.1719			131	133			200	200			163	165			147	151	199	242	112	114	111	111	151	151			204	206	112	116
Mn13_006d	Mno13AP018	2013-01-06	Summer	F	-64.9197	-64.1719			135	141			198	198			157	169			147	147	203	222	112	116	111	111	151	151			200	208	114	116
Mn13_010A	Mno13AP019	2013-01-10	Summer	M	-64.8717	-67.6699			131	131			200	206			163	163			147	147	199	199	106	108	113	115	147	151			194	200	118	118
Mn13_010B	Mno13AP020	2013-01-10	Summer	M	-64.8717	-67.6699			133	135			196	204			157	165			147	155	214	282	104	108	111	115	155	177			200	202	116	116
Mn13_010C	Mno13AP021	2013-01-10	Summer	M	-64.8717	-67.6699			131	131			204	216			147	155			159	175	218	242	106	110	111	115	151	153			196	198	116	116
Mn13_015A	Mno13AP022	2013-01-15	Summer	F	-68.0771	-69.8617			137	139			196	212			159	163			147	147	199	207	110	112	111	111	149	151			196	204	116	116
Mn13_015B	Mno13AP023	2013-01-15	Summer	F	-68.0627	-69.8977			137	139			196	212			159	163			147	147	199	207	110	112	111	111	149	151			196	204	116	116
Mn13_015C	Mno13AP024	2013-01-15	Summer	M	-67.997	-69.5367			139	141			202	210			157	163			147	147	211	215	106	112	115	115	149	151			206	208	112	116
Mn13_015D	Mno13AP025	2013-01-15	Summer	F	-67.9933	-69.5374			131	131			198	212			163	163			147	147	203	282	108	112	111	113	145	151			196	198	114	116
Mn13_015E	Mno13AP026	2013-01-15	Summer	F	-67.9839	-69.5407			129	131			212	224			163	165			147	147	191	203	104	112	111	119	153	157			196	196	116	116
Mn13_015F	Mno13AP027	2013-01-15	Summer	F	-67.981	-69.5353			135	141			196	206			161	165			155	187	230	282	108	112	111	111	151	155			200	206	118	118
Mn13_015G	Mno13AP028	2013-01-15	Summer	F	-68.014	-69.5058			131	131			198	212			163	163			147	147	203	282	108	112	111	113	145	151			196	198	114	116
Mn13_015H	Mno13AP029	2013-01-15	Summer	M	-68.0147	-69.5079			139	141			202	210			157	163			147	147	211	215	106	112	115	115	149	151			206	208	112	116
Mn13_015I	Mno13AP030	2013-01-15	Summer	M	-67.9824	-69.5511			129	133			210	212			153	169			147	147	218	226	106	112	113	117	147	151			192	194	116	116
Mn13_015J	Mno13AP031	2013-01-15	Summer	M	-67.976	-69.5509			129	133			192	212			163	167			147	147	218	282	106	108	109	113	151	151			200	200	114	118
Mn13_016A	Mno13AP032	2013-01-16	Summer	F	-67.9753	-69.3781			133	139			196	228			157	159			147	179	199	222	108	116	111	111	153	159			200	206	118	120
Mn13_016B	Mno13AP033	2013-01-16	Summer	M	-67.9669	-69.4102			133	135			202	204			161	163			147	147	203	215	106	106	111	115	145	151			196	198	116	116
Mn13_016C	Mno13AP034	2013-01-16	Summer	M	-67.9691	-69.3997			131	131			196	210			153	157			147	147	207	218	106	112	119	121	151	153			204	206	116	120
Mn13_016D	Mno13AP035	2013-01-16	Summer	M	-67.9718	-69.3882			131	135			208	212			159	167			147	147	207	226	106	108	109	113	145	151			200	200	114	118
Mn13_016E	Mno13AP036	2013-01-16	Summer	F	-67.9178	-69.7092			137	137			206	210			163	169			155	175	191	262	112	116	111	117	145	153			198	204	114	118
Mn13_016F	Mno13AP037	2013-01-16	Summer	F	-67.94	-69.7235			131	131			206	208			163	165			147	187	199	282	108	110	113	113	145	149			198	204	116	116
Mn13_016G	Mno13AP038	2013-01-16	Summer	M	-67.936	-69.6934			131	131			192	192			153	163			147	147	207	234	106	108	111	115	147	151			198	214	112	116
Mn13_016H	Mno13AP039	2013-01-16	Summer	M	-67.9145	-69.6534			133	139			202	210			163	169			147	147	211	226	106	108	109	115	147	151			204	206	116	116
Mn13_030B	Mno13AP040	2013-01-30	Summer	F	-64.8278	-64.1285			131	131			212	212			153	163			147	183	203	207	106	108	113	115	153	155			198	200	114	118
Mn13_030C	Mno13AP041	2013-01-30	Summer	M	-64.9282	-64.3881			133	135			196	200			157	167			147	155	226	226	108	114	101	113	151	151			200	206	116	118
Mn13_030D	Mno13AP042	2013-01-30	Summer	M	-64.8201	-63.996			131	133			198	206			153	167			147	179	195	230	106	106	113	113	147	153			196	200	114	116
Mn13_030E	Mno13AP043	2013-01-30	Summer	F	-64.8201	-63.996			141	141			198	204			157	165			147	147	222	226	104	112	111	115	145	153			196	204	116	118
Mn13_030F	Mno13AP044	2013-01-30	Summer	F	-64.8133	-64.0339			135	137			196	206			153	171			147	147	199	203	106	110	111	113	147	153			204	206	116	118
Mn13_030G	Mno13AP045	2013-01-30	Summer	F	-64.8133	-64.0339			131	143			196	212			165	165			147	147	0	0	112	114	111	119	149	153			194	206	116	118
Mn13_032A	Mno13AP047	2013-02-01	Summer	F	-64.7672	-62.8708			133	143			206	210			163	173			147	151	0	0	106	106	109	117	153	165			194	206	112	116
Mn13_032B	Mno13AP048	2013-02-01	Summer	M	-64.7567	-62.8872			133	141			198	210			163	173			147	151	195	207	106	108	113	117	153	153			200	206	0	0
Mn13_032C	Mno13AP049	2013-02-01	Summer	F	-64.7685	-62.8663			0	0			198	214			149	165			147	147	203	222	106	108	115	119	153	177			200	206	114	118
Mn13_032D	Mno13AP050	2013-02-01	Summer	F	-64.7616	-62.8094			135	141			196	204			153	157			151	159	199	218	106	116	111	111	145	153			196	204	116	116
Mn13_032E	Mno13AP051	2013-02-01	Summer	M	-64.7623	-62.812			131	131			200	212			161	163			147	147	207	211	104	116	109	115	145	149			204	206	116	116
Mn13_032F	Mno13AP052	2013-02-01	Summer	M	-64.7594	-62.7879			137	139			200	218			147	159			147	147	0	0	104	108	109	115	145	151			200	204	112	118
Mn13_032G	Mno13AP053	2013-02-01	Summer	M	-64.7642	-62.7879			133	141			196	196			157	161			147	147	211	222	106	116	111	111	153	157			198	198	112	114
Mn13_032H	Mno13AP054	2013-02-01	Summer	M	-64.8603	-62.5657			129	135			198	212			163	165			147	147	203	207	106	106	113	113	149	151			200	204	114	118
Mn13_032J	Mno13AP056	2013-02-01	Summer	M	-64.6574	-62.2985			131	135			196	214			157	161			147	147	0	0	106	108	111	113	153	153			204	206	112	116
Mn13_032K	Mno13AP057	2013-02-01	Summer	F	-64.6517	-62.2986			131	141			196	200			159	163			147	147	222	282	106	116	111	115	151	151			196	200	114	114
Mn13_035A	Mno13AP058	2013-02-04	Summer	M	-64.825	-63.783			131	133			196	204			163	163			147	147	0	0	106	116	111	113	145	145			194	202	116	118
Mn13_035B	Mno13AP059	2013-02-04	Summer	M	-64.825	-63.783			135	135			192	192			161	163			147	147	222	234	116	116	111	115	145	153			206	216	112	118
Mn13_035C	Mno13AP060	2013-02-04	Summer	M	-64.825	-63.783			131	131			204	206			163	163			147	147	218	230	106	110	113	117	149	151			200	204	114	116
Mn13_036A	Mno13AP061	2013-02-05	Summer	F	-64.832	-62.603			133	133			204	210			147	153			147	147	191	214	106	106	111	111	145	149			196	200	114	116
Mn13_036B	Mno13AP001	2013-02-05	Summer	F	-64.831	-62.606			131	133			198	198			157	159			147	155	222	282	106	108	111	115	151	153			204	206	116	118
Mn13_036C	Mno13AP002	2013-02-05	Summer	F	-64.834	-62.699			135	137			212	214			153	163			147	147	203	218	108	116	109	111	151	151			196	202	112	112
Mn13_036D	Mno13AP003	2013-02-05	Summer	M	-64.806	-62.745			0	0			202	214			163	165			147	151	199	207	112	114	111	111	145	151			200	208	116	116
Mn13_036E	Mno13AP062	2013-02-05	Summer	M	-64.804	-62.743			137	139			212	216			147	165			147	159	218	222	108	112	111	115	151	153			194	196	116	116
Mn13_036F	Mno13AP004	2013-02-05	Summer	F	-64.801	-62.769			131	133			198	210			163	165			147	155	199	218	106	106	111	113	147	151			192	206	114	116
Mn13_036G	Mno13AP005	2013-02-05	Summer	F	-64.774	-62.756			131	131			196	214			163	165			147	147	218	230	112	114	111	113	151	151			200	200	112	118
Mn13_037A	Mno13AP006	2013-02-06	Summer	F	-64.693	-62.249			131	135			202	210			149	159			147	147	203	218	116	116	109	117	145	153			200	208	116	118
Mn13_037B	Mno13AP063	2013-02-06	Summer	F	-64.701	-62.201			131	131			196	210			153	163			147	147	199	218	108	116	111	113	149	151			200	216	114	116
Mn13_037C	Mno13AP064	2013-02-06	Summer	F	-64.695	-62.202			133	133			204	210			147	153			147	147	191	214	106	106	111	111	145	149			196	200	114	116
Mn13_037D	Mno13AP007	2013-02-06	Summer	M	-64.651	-62.236			125	131			196	210			165	165			147	155	199	222	104	112	113	117	145	151			192	198	116	118
Mn13_037E	Mno13AP065	2013-02-06	Summer	M	-64.644	-62.222			133	139			212	218			161	163			147	147	199	199	108	110	113	115	151	151			206	206	116	116
Mn13_037F	Mno13AP066	2013-02-06	Summer	M	-64.644	-62.219			133	135			198	214			159	161			147	147	203	222	104	112	111	111	149	151			200	204	116	116
Mn13_037G	Mno13AP008	2013-02-06	Summer	M	-64.644	-62.263			131	143			208	212			157	165			147	147	199	242	104	116	111	111	151	151			204	206	112	116
Mn13_038A	Mno13AP009	2013-02-07	Summer	F	-65.0004	-63.3244			131	139			198	206			157	163			147	147	199	207	104	108	111	113	151	151			204	204	112	118
Mn13_038B	Mno13AP010	2013-02-07	Summer	F	-65.0021	-63.3214			133	133			198	204			159	159			147	147	195	218	108	116	109	113	147	151			204	204	112	114
Mn13_038C	Mno13AP011	2013-02-07	Summer	M	-64.9796	-63.2674			133	141			198	210			157	161			179	187	0	0	106	110	109	111	145	151			208	214	112	114
Mn13_039A	Mno13AP012	2013-02-08	Summer	F	-64.6469	-62.622			139	139			196	200			159	163			147	155	199	207	104	104	111	111	147	151			198	204	112	116
Mn13_039B	Mno13AP067	2013-02-08	Summer	F	-64.7601	-62.8238			0	0			196	204			153	157			151	159	199	218	106	116	111	111	145	153			196	204	116	116
Mn13_040A	Mno13AP068	2013-02-09	Summer	F	-64.686	-62.2332			133	137			192	206			161	167			147	155	199	218	104	108	111	115	145	153			194	200	112	116
Mn13_040B	Mno13AP069	2013-02-09	Summer	M	-64.6912	-62.2451			131	133			204	214			157	167			155	191	211	282	106	106	115	115	147	151			204	206	112	114
Mn13_040M	Mno13AP070	2013-02-09	Summer	M	-64.6282	-62.2804			133	139			196	206			161	161			147	147	199	207	106	106	113	113	145	151			196	206	112	116
Mn13_040N	Mno13AP071	2013-02-09	Summer	M	-64.6145	-62.258			131	133			204	214			157	167			155	191	211	282	106	106	115	115	147	151			204	206	112	114
Mn13_040O	Mno13AP072	2013-02-09	Summer	M	-64.467	-62.083			133	135			204	210			165	169			147	147	207	215	110	112	111	115	151	153			196	204	112	114
Mn13_042A	Mno13AP073	2013-02-11	Summer	F	-64.6686	-62.2878			131	133			200	208			157	167			147	179	191	211	106	110	111	115	141	151			196	204	112	116
Mn13_042B	Mno13AP074	2013-02-11	Summer	F	-64.6729	-62.2826			125	131			196	208			157	163			179	183	191	199	110	110	111	111	141	147			196	206	112	112
Mn13_043A	Mno13AP075	2013-02-12	Summer	M	-64.6489	-62.2203			131	131			198	212			161	163			143	147	195	218	108	110	111	115	153	153			198	206	116	118
Mn13_043B	Mno13AP076	2013-02-12	Summer	M	-64.6493	-62.2224			131	131			202	214			147	155			147	147	199	218	106	108	111	113	149	155			204	204	112	116
Mn13_043C	Mno13AP077	2013-02-12	Summer	F	-64.6335	-62.2088			131	131			206	210			157	163			147	147	203	226	106	116	109	111	145	153			200	204	112	116
Mn13_043D	Mno13AP078	2013-02-12	Summer	M	-64.6195	-62.182			129	141			210	214			167	167			147	147	203	203	106	106	111	113	153	153			204	204	116	120
Mn13_043E	Mno13AP079	2013-02-12	Summer	F	-64.62	-62.182			137	139			198	214			147	161			147	155	207	230	106	110	115	115	151	161			196	206	112	116
Mn13_047A	Mno13AP080	2013-02-16	Summer	M	-64.7708	-62.719			133	135			198	214			161	165			147	147	207	226	100	112	111	113	145	157			200	204	116	118
Mn13_047B	Mno13AP081	2013-02-16	Summer	M	-64.7732	-62.7201			139	141			192	212			159	165			147	155	215	222	108	110	115	115	147	153			200	204	112	116
Mn13_047C	Mno13AP082	2013-02-16	Summer	M	-64.7516	-62.7258			131	137			206	210			161	165			147	147	191	203	106	112	115	115	137	153			198	198	116	118
Mn13_047D	Mno13AP083	2013-02-16	Summer	M	-64.7496	-62.7426			139	141			196	198			163	167			147	147	203	226	106	108	115	115	149	149			190	206	114	114
Mn13_048A	Mno13AP084	2013-02-17	Summer	F	-64.5895	-61.6054			139	141			198	202			147	159			147	147	207	222	104	106	111	117	151	161			196	204	112	112
Mn13_048B	Mno13AP085	2013-02-17	Summer	M	-64.5935	-61.6051			131	133			210	212			159	165			147	147	203	282	108	110	111	115	151	153			196	198	116	118
Mn13_048C	Mno13AP086	2013-02-17	Summer	F	-64.5933	-61.6049			131	131			198	214			163	167			147	147	195	211	100	108	111	113	153	163			198	204	116	116
Mn13_048D	Mno13AP087	2013-02-17	Summer	M	-64.5933	-61.6049			131	131			192	200			147	167			147	191	195	207	108	108	109	115	151	157			194	206	112	116
Mn13_048F	Mno13AP088	2013-02-17	Summer	M	-64.5887	-61.6394			131	137			198	212			147	153			147	147	203	207	110	116	111	115	147	151			198	206	116	120
Mn13_052A	Mno13AP089	2013-02-21	Summer	F	-65.0159	-63.829			139	141			198	202			143	165			147	147	211	218	106	106	111	115	151	153			206	206	116	116
Mn14_021A	Mno14AP001	2014-01-21	Summer	M	-67.7	-73.2	123	123	133	139	192	192	208	214	0	0	203	226	108	112	111	115	145	151	204	206	111	117	149	149	147	147	106	116	112	116
Mn14_021B	Mno14AP002	2014-01-21	Summer	F	-67.7	-73.2	127	127	131	131	210	214	214	216	161	163	222	226	108	108	113	113	137	153	200	206	109	117	149	151	147	147	106	106	116	116
Mn14_021C	Mno14AP003	2014-01-21	Summer	M	-67.7	-73.2	125	125	131	139	198	198	208	214	161	163	195	222	104	110	111	115	151	153	196	216	111	111	149	149	147	147	106	114	114	116
Mn14_021D	Mno14AP004	2014-01-21	Summer	F	-67.7	-73.2	123	123	133	143	210	214	214	214	161	163	210	214	106	110	113	115	155	155	192	204	109	111	149	149	151	191	106	120	112	116
Mn14_021F	Mno14AP005	2014-01-21	Summer	M	-67.7	-73.2	123	127	133	135	204	210	212	214	157	163	203	226	104	112	111	113	151	153	196	204	111	113	149	151	147	179	106	106	116	116
Mn14_021G	Mno14AP006	2014-01-21	Summer	M	-67.7	-73.2	123	127	131	131	192	198	214	216	159	159	195	207	110	110	111	115	153	157	206	210	117	117	149	149	147	147	106	118	116	120
Mn14_021H	Mno14AP007	2014-01-21	Summer	F	-67.7	-73.2	123	123	131	133	200	206	212	214	153	163	207	238	106	116	115	121	145	177	206	206	111	115	149	149	147	147	106	122	116	116
Mn14_021I	Mno14AP008	2014-01-21	Summer	F	-67.7	-73.2	125	127	131	131	210	218	214	218	163	165	218	222	106	112	111	115	153	163	194	204	111	115	149	151	147	147	106	106	116	116
Mn14_021J	Mno14AP009	2014-01-21	Summer	F	-67.7	-73.2	125	127	131	131	210	218	214	218	163	165	218	222	106	112	111	115	153	163	194	204	111	115	149	151	147	147	106	106	116	116
Mn14_021K	Mno14AP010	2014-01-21	Summer	M	-67.7	-73.2	125	125	131	139	198	212	0	0	157	165	195	203	106	108	113	121	153	157	200	202	111	113	149	149	147	183	106	116	116	116
Mn14_023A	Mno14AP011	2014-01-23	Summer	F	-65.892	-66.3	125	127	131	133	208	214	212	214	167	167	199	211	104	112	113	115	137	149	198	206	109	113	149	151	147	179	106	106	114	118
Mn14_023B	Mno14AP012	2014-01-23	Summer	M	-65.892	-66.3	123	123	131	131	198	210	206	214	147	163	207	226	108	108	111	115	137	137	204	204	111	113	149	151	147	183	106	114	112	112
Mn14_023C	Mno14AP013	2014-01-23	Summer	M	-65.892	-66.3	123	127	131	133	192	210	208	214	165	165	203	214	108	118	109	115	151	161	200	202	111	111	149	149	147	147	106	114	112	118
Mn14_023D	Mno14AP014	2014-01-23	Summer	M	-65.892	-66.3	123	123	131	131	198	210	206	214	147	163	207	226	108	108	111	115	137	137	204	204	111	113	149	151	147	183	106	114	112	112
Mn14_023E	Mno14AP015	2014-01-23	Summer	F	-65.892	-66.3	123	123	131	133	204	214	206	216	161	163	199	207	106	110	111	113	145	147	198	204	109	109	149	151	147	147	106	116	112	118
Mn14_023F	Mno14AP016	2014-01-23	Summer	M	-65.892	-66.3	123	127	131	131	206	218	208	212	161	163	199	199	106	110	113	113	149	151	196	198	109	117	149	151	147	183	106	106	112	116
Mn14_023G	Mno14AP017	2014-01-23	Summer	F	-65.892	-66.3	123	123	131	131	198	210	206	216	147	161	218	282	106	106	111	115	151	153	196	206	113	115	149	151	147	155	110	120	112	118
Mn14_023H	Mno14AP018	2014-01-23	Summer	F	-65.892	-66.3	123	123	131	131	198	210	206	216	147	161	218	282	106	106	111	115	151	153	196	206	113	115	149	151	147	155	110	120	112	118
Mn14_023I	Mno14AP019	2014-01-23	Summer	M	-65.892	-66.3	123	127	137	139	196	198	206	216	153	163	191	218	106	108	111	115	145	157	204	206	111	111	147	149	147	147	106	106	112	114
Mn14_023J	Mno14AP020	2014-01-23	Summer	M	-65.892	-66.3	123	123	131	131	198	210	206	214	147	163	207	226	108	108	111	115	137	137	204	204	111	113	149	151	147	183	106	114	112	112
Mn14_023K	Mno14AP021	2014-01-23	Summer	M	-65.892	-66.3	123	127	131	133	192	210	208	214	165	165	203	214	0	0	109	115	151	161	200	202	111	111	149	149	147	147	106	114	112	118
Mn14_024A	Mno14AP022	2014-01-24	Summer	M	-66.033	-66.583	123	123	131	133	196	204	210	212	163	163	199	211	0	0	115	115	137	151	196	216	109	111	147	149	147	179	106	118	112	118
Mn14_024B	Mno14AP023	2014-01-24	Summer	F	-66.033	-66.583	123	127	131	139	198	212	212	216	157	163	211	214	108	110	111	111	151	151	204	204	111	115	149	149	147	147	114	114	114	118
Mn14_024C	Mno14AP024	2014-01-24	Summer	M	-66.033	-66.583	127	127	131	133	198	226	206	218	159	161	199	226	100	100	111	113	145	147	190	190	111	115	149	151	147	147	106	118	118	118
Mn14_024D	Mno14AP025	2014-01-24	Summer	M	-66.033	-66.583	123	123	131	133	192	210	214	216	153	163	214	222	0	0	109	111	151	151	206	206	109	113	149	149	147	147	106	106	112	116
Mn14_024E	Mno14AP026	2014-01-24	Summer	M	-66.033	-66.583	123	123	131	133	192	210	214	216	153	163	214	222	0	0	109	111	151	151	206	206	109	113	149	149	147	147	106	106	112	116
Mn14_026A	Mno14AP027	2014-01-26	Summer	M	-65	-63.3	123	127	131	135	202	210	0	0	147	163	218	222	0	0	111	111	145	145	204	206	111	115	149	149	147	147	106	114	0	0
Mn14_026B	Mno14AP028	2014-01-26	Summer	F	-65	-63.3	123	123	131	133	202	202	212	214	147	147	203	218	0	0	111	117	151	151	198	206	111	113	149	151	147	147	106	106	112	118
Mn14_026C	Mno14AP029	2014-01-26	Summer	F	-65	-63.3	123	127	131	135	212	212	206	208	155	163	195	207	104	112	113	113	151	153	200	204	115	117	149	151	147	147	106	106	112	116
Mn14_026D	Mno14AP030	2014-01-26	Summer	M	-65	-63.3	123	127	135	139	206	210	208	212	161	167	199	207	0	0	115	115	147	151	206	206	111	111	149	149	147	147	106	120	114	118
Mn14_026E	Mno14AP031	2014-01-26	Summer	F	-65	-63.3	123	123	133	141	192	192	208	212	161	167	218	282	0	0	109	115	153	153	200	204	109	115	149	149	147	147	114	116	114	116
Mn14_026F	Mno14AP032	2014-01-26	Summer	M	-65	-63.3	123	127	131	143	196	214	212	214	157	161	218	230	0	0	111	113	151	157	198	206	109	115	149	149	147	159	118	118	118	120
Mn14_026G	Mno14AP033	2014-01-26	Summer	M	-65	-63.3	123	127	131	141	200	212	212	212	161	165	199	234	116	118	117	119	141	177	204	204	115	117	149	149	147	147	106	106	114	116
Mn14_026H	Mno14AP034	2014-01-26	Summer	F	-65	-63.3	123	123	131	131	212	212	210	216	161	163	195	230	0	0	111	115	145	151	200	204	109	111	0	0	155	159	106	106	114	116
Mn14_026I	Mno14AP035	2014-01-26	Summer	M	-65	-63.3	123	125	135	139	202	214	206	208	153	157	214	230	0	0	113	117	149	177	196	216	109	115	149	149	147	183	106	106	112	112
Mn14_026J	Mno14AP036	2014-01-26	Summer	F	-65	-63.3	123	123	131	139	200	210	212	212	161	165	191	203	110	110	111	111	137	141	204	206	111	115	149	149	147	179	106	106	116	118
Mn14_026K	Mno14AP037	2014-01-26	Summer	M	-65	-63.3	123	127	131	139	192	226	212	214	159	161	199	211	110	114	111	115	149	151	200	206	109	111	147	149	147	147	106	106	112	118
Mn14_026L	Mno14AP038	2014-01-26	Summer	M	-65	-63.3	123	127	133	137	196	204	0	0	147	165	207	226	0	0	111	113	147	153	198	208	111	113	149	149	147	147	106	106	114	120
Mn14_026M	Mno14AP039	2014-01-26	Summer	F	-65	-63.3	123	127	139	141	210	212	212	212	157	161	195	195	0	0	109	111	153	157	200	206	111	111	147	149	151	179	114	118	114	118
Mn14_027A	Mno14AP040	2014-01-27	Summer	F	-64.81	-64.08	123	125	131	131	198	200	208	216	163	165	222	222	0	0	115	119	153	157	204	206	109	111	151	151	147	147	106	106	112	116
Mn14_027B	Mno14AP041	2014-01-27	Summer	F	-64.81	-64.08	127	127	131	135	202	212	0	0	161	165	195	203	0	0	111	113	151	153	200	206	109	111	149	151	147	155	106	106	114	118
Mn14_027C	Mno14AP042	2014-01-27	Summer	F	-64.81	-64.08	123	123	131	135	198	210	208	212	153	165	207	222	0	0	111	115	151	153	198	206	111	115	151	151	147	147	106	106	112	116
Mn14_027D	Mno14AP043	2014-01-27	Summer	F	-64.81	-64.08	127	127	131	131	192	214	0	0	159	161	230	282	0	0	111	113	151	157	200	204	111	111	147	149	147	147	114	118	112	116
Mn14_027E	Mno14AP044	2014-01-27	Summer	F	-64.81	-64.08	127	127	131	131	192	214	208	208	159	161	230	282	0	0	111	113	151	157	200	204	111	111	147	149	147	147	114	118	112	116
Mn14_027F	Mno14AP045	2014-01-27	Summer	F	-64.81	-64.08	123	127	133	135	198	212	208	210	163	165	203	214	0	0	115	115	151	151	200	204	109	111	147	149	147	179	106	114	112	116
Mn14_028A	Mno14AP046	2014-01-28	Summer	M	-64.857	-64.441	123	127	133	133	202	214	0	0	159	161	211	211	0	0	111	113	151	153	202	206	111	115	149	149	147	147	106	114	116	118
Mn14_028B	Mno14AP047	2014-01-28	Summer	F	-64.857	-64.441	127	127	133	135	198	208	208	212	161	165	191	199	0	0	111	113	153	153	196	214	109	111	149	151	147	147	106	122	118	118
Mn14_028C	Mno14AP048	2014-01-28	Summer	F	-64.857	-64.441	123	123	131	133	198	198	206	216	165	167	203	207	0	0	113	115	149	153	196	198	109	115	143	149	147	147	106	106	114	118
Mn14_028D	Mno14AP049	2014-01-28	Summer	F	-64.857	-64.441	123	127	131	131	198	214	214	216	161	161	203	207	100	108	111	115	153	153	204	206	113	115	143	149	147	160	106	114	114	116
Mn14_028E	Mno14AP050	2014-01-28	Summer	M	-64.857	-64.441	123	127	133	133	202	214	0	0	159	161	211	211	100	106	111	113	151	153	202	206	111	115	149	149	147	147	106	114	116	118
Mn14_028F	Mno14AP051	2014-01-28	Summer	M	-64.857	-64.441	123	127	129	131	212	214	210	212	163	167	199	203	104	112	109	115	151	153	194	204	111	115	149	151	147	151	116	122	112	116
Mn14_030A	Mno14AP052	2014-01-30	Summer	M	-64.9	-64.33	123	123	131	139	210	210	208	212	147	169	199	207	112	116	111	111	145	153	196	204	113	115	149	149	147	147	106	120	112	114
Mn14_030B	Mno14AP053	2014-01-30	Summer	F	-64.9	-64.33	123	127	129	131	212	214	210	212	163	167	199	203	104	112	109	115	151	153	194	204	111	115	149	151	147	151	116	122	112	116
Mn14_030C	Mno14AP054	2014-01-30	Summer	M	-64.9	-64.33	123	127	133	141	198	210	206	212	153	169	199	207	108	112	111	113	145	145	198	204	115	115	149	149	147	159	122	122	112	116
Mn14_030D	Mno14AP055	2014-01-30	Summer	M	-64.9	-64.33	123	127	133	133	210	214	206	220	153	161	218	226	106	112	111	115	145	153	194	198	111	111	149	151	179	191	106	122	112	118
Mn14_030E	Mno14AP056	2014-01-30	Summer	F	-64.9	-64.33	123	127	131	133	212	212	208	216	163	165	191	203	106	108	115	115	153	153	198	200	113	117	143	149	147	147	114	114	114	116
Mn14_030F	Mno14AP057	2014-01-30	Summer	M	-64.9	-64.33	123	123	137	139	202	206	212	214	161	167	195	199	106	116	113	113	151	151	202	204	109	109	143	149	179	187	120	120	112	118
Mn14_030G	Mno14AP058	2014-01-30	Summer	M	-64.9	-64.33	123	123	137	139	202	206	212	214	161	167	195	199	106	116	113	113	151	151	202	204	109	109	143	149	179	187	120	120	112	118
Mn14_030H	Mno14AP059	2014-01-30	Summer	M	-64.9	-64.33	123	123	133	139	206	210	208	212	153	165	199	199	108	112	111	113	151	151	204	208	109	111	149	149	147	147	114	122	116	116
Mn14_030I	Mno14AP060	2014-01-30	Summer	M	-64.9	-64.33	123	123	133	139	206	210	208	212	153	165	199	199	108	112	111	113	151	151	204	208	109	111	149	149	147	147	114	122	116	116
Mn14_030J	Mno14AP061	2014-01-30	Summer	M	-64.9	-64.33	125	127	131	131	198	200	212	214	165	169	199	222	110	112	109	111	137	161	204	208	109	111	149	149	147	179	0	0	112	118
Mn14_030K	Mno14AP062	2014-01-30	Summer	M	-64.9	-64.33	123	127	133	133	210	210	206	212	163	167	218	222	106	116	111	111	145	153	200	206	109	111	149	149	147	147	116	118	112	112
Mn14_030L	Mno14AP063	2014-01-30	Summer	M	-64.9	-64.33	123	123	131	139	204	212	206	212	153	159	218	226	106	106	109	117	151	155	194	206	111	117	149	149	147	179	106	108	112	118
Mn14_030M	Mno14AP064	2014-01-30	Summer	F	-64.9	-64.33	127	127	139	141	202	204	212	214	163	167	226	230	106	118	115	115	151	151	206	206	111	111	149	151	147	159	106	106	116	116
Mn14_030N	Mno14AP065	2014-01-30	Summer	F	-64.9	-64.33	123	127	131	131	206	210	208	208	163	163	203	214	106	108	115	115	137	153	196	204	111	111	149	151	147	147	106	106	114	116
Mn14_030O	Mno14AP066	2014-01-30	Summer	M	-65	-64.42	123	127	131	137	206	206	208	208	157	163	218	218	108	110	113	115	147	151	196	200	111	111	149	149	147	147	106	106	114	116
Mn14_030P	Mno14AP067	2014-01-30	Summer	M	-65	-64.42	123	123	131	135	196	210	208	208	153	169	199	218	112	116	111	111	145	151	204	204	111	115	149	149	147	147	106	122	112	114
Mn14_030Q	Mno14AP068	2014-01-30	Summer	M	-65	-64.42	123	123	131	131	198	206	214	216	155	169	218	230	106	108	115	115	147	151	194	198	111	113	149	149	147	147	106	118	116	116
Mn14_030R	Mno14AP069	2014-01-30	Summer	F	-65	-64.42	125	127	131	135	196	200	212	216	163	167	199	211	108	108	111	115	151	151	196	200	109	115	147	149	147	147	106	120	116	118
Mn14_030S	Mno14AP070	2014-01-30	Summer	F	-65	-64.42	127	127	131	137	200	212	208	214	161	163	199	222	104	108	111	111	151	151	202	204	109	117	143	149	147	147	114	116	114	116
Mn14_030T	Mno14AP071	2014-01-30	Summer	M	-65	-64.42	123	123	137	139	202	212	208	212	153	169	191	207	106	116	111	111	145	145	206	206	111	117	149	149	147	147	106	106	112	114
Mn14_030U	Mno14AP072	2014-01-30	Summer	F	-65	-64.42	123	123	131	135	202	210	212	214	149	159	203	218	116	116	109	117	145	153	200	208	111	113	149	149	147	147	106	106	116	118
Mn14_030V	Mno14AP073	2014-01-30	Summer	F	-65	-64.42	123	123	131	139	192	204	208	212	159	167	195	230	108	116	109	119	145	153	196	204	113	113	149	149	147	179	106	106	112	120
Mn14_030W	Mno14AP074	2014-01-30	Summer	M	-65	-64.42	123	127	133	133	198	206	212	216	161	163	207	207	106	110	111	113	145	149	200	200	109	111	149	151	147	147	106	106	112	112
Mn14_030X	Mno14AP075	2014-01-30	Summer	F	-65	-64.42	123	123	139	141	198	210	208	212	147	163	203	207	108	116	109	111	155	157	196	206	111	113	149	149	147	179	106	106	112	116
Mn14_030Y	Mno14AP076	2014-01-30	Summer	M	-65	-64.42	123	127	133	139	198	202	206	214	159	163	203	207	104	110	111	119	149	153	204	206	109	111	149	151	147	155	114	118	116	116
Mn14_031A	Mno14AP077	2014-01-31	Summer	M	-64.5	-66.05	123	123	135	139	202	202	212	216	157	167	199	203	106	108	109	111	151	177	200	208	111	117	149	149	147	151	106	106	112	116
Mn14_031B	Mno14AP078	2014-01-31	Summer	M	-64.5	-66.05	123	127	131	139	196	210	208	216	163	163	218	226	106	106	111	113	137	153	194	202	115	117	149	149	147	147	106	106	116	118
Mn14_032A	Mno14AP079	2014-02-01	Summer	M	-64.449	-64.396	123	123	133	135	198	204	212	216	163	163	199	207	104	112	111	115	151	153	196	206	113	115	149	149	143	147	114	122	116	118
Mn14_032B	Mno14AP080	2014-02-01	Summer	M	-64.449	-64.396	123	123	139	139	202	208	212	214	159	163	211	214	106	108	111	111	151	151	196	202	109	117	149	149	147	147	106	118	116	116
Mn14_032C	Mno14AP081	2014-02-01	Summer	M	-64.449	-64.396	123	123	129	133	192	198	206	208	163	167	203	210	108	110	0	0	151	151	206	206	111	111	149	149	147	155	106	114	116	116
Mn14_032D	Mno14AP082	2014-02-01	Summer	M	-64.449	-64.396	123	123	129	133	192	198	206	208	163	167	203	210	108	110	0	0	151	151	0	0	111	111	149	149	147	155	106	114	116	116
Mn14_032E	Mno14AP083	2014-02-01	Summer	M	-64.449	-64.396	123	123	133	135	198	204	212	216	163	163	199	207	104	112	111	115	151	153	196	206	113	115	149	149	143	147	114	122	116	118
Mn14_032F	Mno14AP084	2014-02-01	Summer	F	-64.449	-64.396	123	127	135	141	196	198	208	208	165	167	195	207	116	116	111	113	145	153	204	206	109	117	149	149	147	147	106	118	112	116
Mn14_032G	Mno14AP085	2014-02-01	Summer	F	-64.449	-64.396	123	123	131	141	208	214	214	214	167	167	199	211	104	116	111	117	151	153	198	204	111	113	147	149	147	151	106	110	112	116
Mn14_032H	Mno14AP086	2014-02-01	Summer	F	-64.449	-64.396	123	123	129	143	198	214	214	216	161	163	203	203	100	106	111	115	145	149	204	206	111	111	149	151	147	147	106	116	114	116
Mn14_033A	Mno14AP087	2014-02-02	Summer	F	-64.806	-64.224	123	123	131	133	200	210	212	214	161	167	191	226	106	110	113	119	145	151	204	204	111	115	149	149	147	147	0	0	116	116
Mn14_033B	Mno14AP088	2014-02-02	Summer	F	-64.806	-64.224	123	123	131	141	198	200	216	216	161	163	203	211	100	116	115	115	151	151	198	208	111	115	147	149	155	191	106	118	116	118
Mn14_033C	Mno14AP089	2014-02-02	Summer	F	-64.806	-64.224	123	123	131	131	206	210	214	214	159	163	207	230	108	110	109	115	147	151	196	198	109	117	149	149	147	147	106	122	114	116
Mn14_033D	Mno14AP090	2014-02-02	Summer	F	-64.806	-64.224	123	127	133	141	210	210	212	216	163	163	203	214	106	106	111	113	149	151	200	204	111	111	149	149	147	147	106	122	114	116
Mn14_033E	Mno14AP091	2014-02-02	Summer	M	-64.806	-64.224	123	127	133	135	204	212	208	212	153	169	214	234	106	108	109	111	153	153	194	202	111	115	149	149	147	147	106	106	112	114
Mn14_033F	Mno14AP092	2014-02-02	Summer	M	-64.806	-64.224	127	127	131	137	196	204	208	208	153	167	203	226	108	112	115	119	147	151	196	202	109	111	151	151	0	0	106	106	116	120
Mn14_033G	Mno14AP093	2014-02-02	Summer	M	-64.806	-64.224	127	127	131	137	196	204	208	208	153	167	203	226	0	0	0	0	0	0	196	202	109	111	151	151	0	0	106	106	116	120
Mn14_033H	Mno14AP094	2014-02-02	Summer	M	-64.806	-64.224	123	123	133	139	198	208	210	214	159	167	191	199	104	110	111	111	151	157	204	204	111	111	149	151	147	147	106	114	112	116
Mn14_033I	Mno14AP095	2014-02-02	Summer	M	-64.806	-64.224	123	123	131	139	198	202	212	214	161	163	226	230	106	106	111	115	145	157	196	206	113	113	147	147	147	147	106	114	112	116
Mn14_033J	Mno14AP096	2014-02-02	Summer	M	-64.806	-64.224	123	123	133	139	198	208	210	214	159	167	191	199	0	0	111	111	0	0	204	204	111	111	149	151	147	147	106	114	112	116
Mn14_033K	Mno14AP097	2014-02-02	Summer	M	-64.806	-64.224	123	127	131	135	196	200	214	216	159	169	207	222	0	0	113	115	0	0	198	200	111	115	149	149	151	187	106	114	118	118
Mn14_033L	Mno14AP098	2014-02-02	Summer	F	-64.806	-64.224	123	123	0	0	198	204	208	214	159	165	203	222	0	0	111	113	0	0	196	206	113	115	147	149	147	147	106	114	116	118
Mn14_033M	Mno14AP099	2014-02-02	Summer	M	-64.63	-64.435	123	127	133	137	192	198	206	214	157	161	218	234	0	0	113	115	0	0	200	208	111	113	149	149	147	159	0	0	112	112
Mn14_033N	Mno14AP100	2014-02-02	Summer	F	-64.63	-64.435	123	127	133	135	198	210	214	220	155	165	226	226	0	0	111	115	147	151	194	198	111	111	149	149	147	147	114	122	114	116
Mn14_033O	Mno14AP101	2014-02-02	Summer	F	-64.63	-64.435	123	123	131	131	192	198	208	216	163	165	210	226	0	0	111	119	151	151	204	214	111	115	149	151	147	147	116	116	116	120
Mn14_056A	Mno14AP102	2014-02-25	Summer	M			127	127	133	139	200	214	214	214	161	165	226	230	0	0	115	121	151	153	194	206	109	113	147	149	147	147	110	122	116	116
Mn14_056B	Mno14AP103	2014-02-25	Summer	M	-65.217	-64.21	127	127	133	139	200	214	214	214	161	165	226	230	0	0	115	121	151	153	194	206	109	113	147	149	147	147	110	122	116	116
Mn14_056C	Mno14AP104	2014-02-25	Summer	F	-65.217	-64.21	127	127	133	141	196	198	206	216	161	161	218	234	106	108	113	115	145	145	200	204	111	117	149	149	147	147	106	106	112	118
Mn14_056D	Mno14AP105	2014-02-25	Summer	F	-65.217	-64.21	127	127	131	137	200	212	208	214	161	163	199	222	104	108	111	111	151	151	202	204	109	117	0	0	147	147	114	116	114	116
Mn14_056E	Mno14AP106	2014-02-25	Summer	M	-65.217	-64.21	123	127	139	141	192	206	212	214	141	163	195	199	108	112	111	111	151	153	202	206	111	117	149	149	155	156	106	118	116	118
Mn14_056F	Mno14AP107	2014-02-25	Summer	F	-65.217	-64.21	123	127	131	141	206	212	212	216	157	163	226	234	106	106	111	115	151	151	194	198	111	115	149	149	147	147	106	106	116	116
Mn14_056G	Mno14AP108	2014-02-25	Summer	M	-65.217	-64.21	123	123	131	137	202	212	210	212	161	163	211	282	110	112	113	115	151	153	194	204	109	109	149	149	147	147	106	106	116	116
Mn14_056H	Mno14AP109	2014-02-25	Summer	F	-65.217	-64.21	123	127	131	133	192	206	212	216	157	163	199	234	106	106	111	115	151	153	194	198	115	115	149	149	147	147	106	120	116	118
Mn14_078A	Mno14AP110	2014-03-19	Fall	M	-64.505	-63.1	123	123	125	133	198	206	212	216	157	163	203	222	106	108	109	115	137	151	196	206	111	113	147	149	147	155	106	106	114	118
Mn14_078B	Mno14AP111	2014-03-19	Fall	F	-64.505	-63.1	127	127	133	141	192	200	212	214	157	165	195	199	108	116	109	113	151	151	206	214	109	111	149	149	147	187	114	118	112	116
Mn14_078D	Mno14AP112	2014-03-19	Fall	M	-64.505	-63.1	123	127	133	141	200	204	210	214	153	153	191	199	106	110	111	111	151	153	194	196	113	115	149	149	151	159	106	106	114	116
Mn14_078H	Mno14AP113	2014-03-19	Fall	M	-64.668	-62.632	123	129	135	141	192	202	208	208	159	167	203	222	112	116	111	115	145	151	198	206	109	115	151	151	147	151	106	116	114	118
Mn14_078I	Mno14AP114	2014-03-19	Fall	M	-64.668	-62.632	127	127	131	135	198	200	208	214	163	165	207	222	104	112	111	113	151	153	204	206	109	111	149	151	147	147	106	118	116	118
Mn14_078J	Mno14AP115	2014-03-19	Fall	M	-64.668	-62.632	127	127	131	135	198	200	208	214	163	165	207	222	104	112	111	113	151	153	204	206	109	111	149	151	147	147	106	118	116	118
Mn14_078K	Mno14AP116	2014-03-19	Fall	M	-64.668	-62.632	123	127	133	137	192	198	206	214	157	161	218	234	110	112	113	115	151	153	200	208	111	113	149	149	147	159	114	114	112	112
Mn14_078L	Mno14AP117	2014-03-19	Fall	M	-64.668	-62.632	127	127	131	135	198	200	208	214	163	165	207	222	104	112	111	113	151	153	204	206	109	111	149	151	147	147	106	118	116	118
Mn14_078M	Mno14AP118	2014-03-19	Fall	M	-64.668	-62.632	123	127	133	133	192	214	206	212	161	165	203	218	104	110	111	117	145	147	198	198	109	111	149	149	147	155	114	118	112	114
Mn14_080A	Mno14AP119	2014-03-21	Fall	F	-64.833	-62.5	123	123	131	139	192	196	208	208	157	165	195	207	106	112	111	115	137	145	204	206	111	117	149	151	147	147	118	122	112	114
Mn14_080B	Mno14AP120	2014-03-21	Fall	M	-64.833	-62.5	127	127	133	141	198	204	208	214	157	165	207	207	104	106	111	117	147	151	198	204	111	115	147	151	147	147	106	118	116	118
Mn14_080C	Mno14AP121	2014-03-21	Fall	F	-64.833	-62.5	127	127	131	131	206	208	212	216	157	173	199	203	106	106	111	115	151	151	204	206	111	115	149	151	147	151	106	114	116	116
Mn14_080D	Mno14AP122	2014-03-21	Fall	M	-64.7	-62.25	123	125	131	131	202	212	208	214	165	167	203	207	108	116	109	113	141	153	200	200	109	111	149	151	147	147	106	106	116	118
Mn14_080E	Mno14AP123	2014-03-21	Fall	F	-64.7	-62.25	127	129	135	139	204	212	206	208	147	159	199	222	108	116	111	111	151	151	202	206	111	113	151	151	159	183	118	118	112	114
Mn14_080F	Mno14AP124	2014-03-21	Fall	M	-64.7	-62.25	127	127	133	141	212	214	206	214	161	161	218	218	106	108	111	111	145	147	194	200	111	117	149	151	147	179	106	106	112	116
Mn14_080G	Mno14AP125	2014-03-21	Fall	M	-64.7	-62.25	123	123	131	133	214	216	212	214	161	165	207	222	108	108	111	111	147	157	206	206	111	117	149	149	147	159	118	122	112	112
Mn14_080H	Mno14AP126	2014-03-21	Fall	F	-64.7	-62.25	123	127	133	133	198	212	212	212	159	165	191	230	108	116	109	115	151	153	200	204	111	111	149	149	147	147	106	114	112	116
Mn14_080I	Mno14AP127	2014-03-21	Fall	F	-64.7	-62.25	123	125	131	135	206	212	202	208	163	165	218	222	110	114	115	115	137	151	204	206	111	115	149	149	147	147	106	106	112	112
Mn14_080J	Mno14AP128	2014-03-21	Fall	F	-64.7	-62.25	123	123	135	139	210	212	202	214	157	165	203	218	106	114	113	115	145	151	204	206	111	115	151	153	147	151	106	118	112	116
Mn14_080K	Mno14AP129	2014-03-21	Fall	M	-64.7	-62.25	123	127	133	141	198	200	208	212	165	165	0	0	106	108	109	111	151	151	206	206	111	113	151	151	147	147	106	120	112	118
Mn14_080L	Mno14AP130	2014-03-21	Fall	F	-64.7	-62.25	123	123	131	139	198	214	212	214	157	167	218	234	104	106	111	111	151	151	200	204	109	109	147	151	147	147	106	118	114	116
Mn14_080M	Mno14AP131	2014-03-21	Fall	F	-64.7	-62.25	123	123	131	135	192	210	212	214	153	163	222	222	106	116	111	115	149	151	196	206	109	111	147	151	147	147	106	110	116	116
Mn14_080N	Mno14AP132	2014-03-21	Fall	F	-64.7	-62.25	123	123	131	133	198	214	210	214	157	167	195	222	116	116	111	113	153	153	198	208	111	111	149	149	147	155	106	114	114	116
Mn14_080O	Mno14AP133	2014-03-21	Fall	M	-64.7	-62.25	123	127	131	135	206	214	212	212	157	163	199	207	106	108	111	113	153	153	200	206	109	111	147	151	147	147	106	110	112	118
Mn14_081A	Mno14AP134	2014-03-22	Fall	F	-64.133	-60.933	123	125	131	135	198	210	210	212	155	157	203	222	106	108	115	115	145	145	198	206	111	115	151	151	147	147	106	106	116	120
Mn14_081B	Mno14AP135	2014-03-22	Fall	F	-64.133	-60.933	123	123	133	141	192	204	212	212	153	169	203	222	104	114	111	115	151	151	198	198	111	117	0	0	147	147	106	106	112	116
Mn14_081C	Mno14AP136	2014-03-22	Fall	F	-64.133	-60.933	123	125	131	135	198	210	210	212	155	157	203	222	106	108	115	115	145	145	198	206	111	115	151	151	147	147	106	106	116	120
Mn15_002A_L	Mno15AP001	2015-01-02	Summer	F	-63.6296	-61.4922			133	139			202	206			163	167			147	147	222	226	106	108	115	115	147	151			200	206	116	116
Mn15_002B_L	Mno15AP002	2015-01-02	Summer	F	-63.6296	-61.4922			131	133			198	214			149	165			147	147	203	222	106	108	115	119	153	177			200	206	114	118
Mn15_002C_L	Mno15AP003	2015-01-02	Summer	M	-63.6296	-61.4922			131	133			200	202			149	165			147	147	203	210	104	106	111	111	147	151			195	204	112	118
Mn15_002D_L	Mno15AP004	2015-01-02	Summer	M	-63.6296	-61.4922			135	141			198	212			163	167			147	147	195	222	108	110	113	115	147	153			200	200	114	116
Mn15_004A_P	Mno15AP005	2015-01-04	Summer	F	-64.803	-63.9536			139	139			198	202			165	167			147	175	230	230	106	108	113	119	151	153			196	204	112	120
Mn15_006A_L	Mno15AP006	2015-01-06	Summer	M	-64.7789	-64.0562			131	143			198	210			165	167			147	147	203	222	106	116	111	115	145	157			194	206	116	118
Mn15_006B_L	Mno15AP007	2015-01-06	Summer	F	-64.7789	-64.0562			131	131			192	200			153	157			147	147	195	211	104	116	115	115	151	151			196	206	116	118
Mn15_006C_L	Mno15AP008	2015-01-06	Summer	M	-64.7789	-64.0562			131	135			196	210			157	161			147	147	203	230	110	112	109	111	151	151			198	206	116	118
Mn15_006D_L	Mno15AP009	2015-01-06	Summer	M	-64.7789	-64.0562			139	141			204	214			159	161			147	147	218	222	100	104	115	115	147	153			198	200	114	116
Mn15_007A_L	Mno15AP010	2015-01-07	Summer	M	-64.7789	-64.0562			135	135			210	210			163	169			147	147	203	207	110	112	111	115	151	151			204	206	112	116
Mn15_007A_P	Mno15AP011	2015-01-07	Summer	F	-64.7726	-64.0623			137	137			198	210			157	163			147	147	203	222	106	106	109	111	153	157			190	206	112	112
Mn15_007B_L	Mno15AP012	2015-01-07	Summer	F	-64.7789	-64.0562			131	133			204	206			157	169			147	155	203	222	106	106	113	119	145	151			196	206	116	118
Mn15_007C_L	Mno15AP013	2015-01-07	Summer	F	-64.7789	-64.0562			133	135			204	204			153	165			147	175	195	199	106	116	113	113	145	151			204	204	112	116
Mn15_007D_L	Mno15AP014	2015-01-07	Summer	F	-64.7789	-64.0562			137	139			196	202			163	167			155	199	199	230	110	110	109	115	149	163			200	200	116	116
Mn15_008A_L	Mno15AP015	2015-01-08	Summer	F	-64.5788	-65.8255			133	137			202	208			159	165			147	147	210	222	106	108	113	115	137	151			196	200	114	116
Mn15_008A_P	Mno15AP016	2015-01-08	Summer	F	-64.8053	-64.0864			131	139			206	212			163	165			147	147	218	222	108	110	111	121	147	149			196	196	114	116
Mn15_008B_L	Mno15AP017	2015-01-08	Summer	M	-64.5788	-65.8255			131	133			212	214			163	167			147	187	214	222	100	106	115	115	151	153			198	204	114	116
Mn15_008B_P	Mno15AP018	2015-01-08	Summer	F	-64.8053	-64.0864			131	131			198	212			153	165			147	147	211	226	106	106	109	115	147	151			198	198	112	116
Mn15_008C_L	Mno15AP019	2015-01-08	Summer	M	-64.5788	-65.8255			137	141			198	210			161	163			147	147	203	203	106	106	113	115	151	153			198	200	114	116
Mn15_008C_P	Mno15AP020	2015-01-08	Summer	F	-64.7834	-64.1369			131	133			192	192			163	163			147	147	207	214	106	112	111	115	151	153			196	216	112	116
Mn15_008D_L	Mno15AP021	2015-01-08	Summer	M	-64.5788	-65.8255			137	141			198	210			161	163			147	147	203	203	106	106	113	115	151	153			198	200	114	116
Mn15_008D_P	Mno15AP022	2015-01-08	Summer	M	-64.7847	-63.9853			133	139			198	210			161	165			151	155	222	222	112	116	109	113	153	155			202	202	112	116
Mn15_008E_L	Mno15AP023	2015-01-08	Summer	M	-64.5788	-65.8255			133	135			196	196			165	167			147	179	203	214	108	110	115	115	149	151			200	206	112	116
Mn15_008F_L	Mno15AP024	2015-01-08	Summer	M	-64.5788	-65.8255			133	139			196	198			163	165			147	155	207	230	116	118	111	111	149	153			196	198	116	118
Mn15_008G_L	Mno15AP025	2015-01-08	Summer	F	-64.5788	-65.8255			133	137			204	206			163	163			147	147	218	218	108	112	111	111	151	177			198	200	112	114
Mn15_008H_L	Mno15AP026	2015-01-08	Summer	F	-64.5788	-65.8255			131	141			192	198			163	163			143	147	195	195	106	112	111	115	151	157			196	204	116	116
Mn15_008I_L	Mno15AP027	2015-01-08	Summer	F	-64.5788	-65.8255			131	141			198	212			147	165			147	147	222	222	104	116	113	113	153	157			196	198	114	116
Mn15_009A_P	Mno15AP028	2015-01-09	Summer	F	-64.8146	-64.0302			131	133			196	206			163	173			147	147	207	207	106	108	113	119	151	153			200	206	112	116
Mn15_009B_P	Mno15AP029	2015-01-09	Summer	F	-64.7699	-64.0653			125	139			206	216			161	163			147	187	214	222	106	112	111	115	147	151			198	204	112	116
Mn15_009C_P	Mno15AP030	2015-01-09	Summer	M	-64.8059	-63.9903			133	141			196	198			161	163			147	147	214	226	108	110	111	117	145	155			196	196	112	114
Mn15_009D_P	Mno15AP031	2015-01-09	Summer	F	-64.8001	-63.9818			135	137			192	208			147	161			147	147	191	207	106	116	115	115	147	151			206	206	116	116
Mn15_009E_P	Mno15AP032	2015-01-09	Summer	F	-64.8031	-63.9757			131	137			192	198			147	169			147	147	203	207	106	116	111	115	147	151			206	206	114	116
Mn15_009F_P	Mno15AP033	2015-01-09	Summer	F	-64.8047	-64.0452			133	135			198	206			155	171			147	147	226	230	108	112	111	111	145	151			200	204	116	118
Mn15_009G_P	Mno15AP034	2015-01-09	Summer	F	-64.8054	-64.0411			131	137			196	196			157	159			147	147	203	210	108	108	109	109	151	151			198	204	112	116
Mn15_010A_P	Mno15AP035	2015-01-10	Summer	F	-64.7941	-64.099			131	137			192	206			165	169			147	147	191	195	106	110	113	117	151	161			204	206	112	118
Mn15_010B_P	Mno15AP036	2015-01-10	Summer	M	-64.7967	-64.1165			131	131			192	192			147	165			147	175	207	218	104	106	111	113	151	153			198	204	116	116
Mn15_010C_P	Mno15AP037	2015-01-10	Summer	F	-64.8001	-64.1355			137	143			198	200			163	163			147	187	218	222	106	106	109	113	145	147			200	202	116	116
Mn15_010D_P	Mno15AP038	2015-01-10	Summer	M	-64.808	-64.0597			131	133			198	210			161	161			143	147	230	234	108	112	111	111	151	151			196	196	114	116
Mn15_010E_P	Mno15AP039	2015-01-10	Summer	M	-64.818	-64.0206			133	135			210	212			161	161			159	179	199	226	110	112	115	119	151	153			194	198	116	118
Mn15_010F_P	Mno15AP040	2015-01-10	Summer	M	-64.8118	-64.0611			133	135			192	196			147	147			147	179	195	195	108	116	111	111	153	157			206	206	116	116
Mn15_011A_p	Mno15AP041	2015-01-11	Summer	F	-64.7918	-63.9696			125	131			196	200			163	169			147	147	203	214	100	106	115	119	151	153			198	204	114	116
Mn15_011B_P	Mno15AP042	2015-01-11	Summer	F	-64.7868	-64.0124			131	131			202	216			161	161			147	179	191	226	104	106	111	113	137	151			200	206	112	116
Mn15_011C_P	Mno15AP043	2015-01-11	Summer	F	-64.7926	-63.9834			131	133			204	210			157	163			147	147	203	226	106	112	111	111	145	151			204	206	116	116
Mn15_011D_P	Mno15AP044	2015-01-11	Summer	F	-64.7931	-64.0145			141	141			192	198			161	169			147	187	207	226	106	106	109	121	145	151			196	196	116	118
Mn15_012A_P	Mno15AP045	2015-01-12	Summer	M	-64.9006	-63.9883			131	131			204	208			159	163			147	147	203	214	106	112	115	119	151	151			194	196	112	114
Mn15_013A_P	Mno15AP046	2015-01-13	Summer	M	-64.7734	-64.1723			131	139			210	212			161	165			147	147	199	203	104	112	111	111	151	151			204	206	114	118
Mn15_013B_P	Mno15AP047	2015-01-13	Summer	M	-64.8341	-64.0665			133	135			204	212			161	163			147	155	214	218	106	106	113	113	151	151			192	196	112	116
Mn15_013C_P	Mno15AP048	2015-01-13	Summer	M	-64.8246	-64.0913			133	135			192	214			163	165			147	147	218	218	100	108	111	111	153	153			200	206	112	112
Mn15_013D_P	Mno15AP049	2015-01-13	Summer	M	-64.8202	-64.0888			135	135			192	192			161	163			147	147	203	211	104	108	111	113	147	153			200	206	112	116
Mn15_013E_P	Mno15AP050	2015-01-13	Summer	M	-64.8181	-64.0906			129	133			210	212			153	169			147	147	218	226	106	112	113	117	147	151			192	194	116	116
Mn15_013F_P	Mno15AP051	2015-01-13	Summer	F	-64.8208	-64.0833			133	139			202	204			147	163			147	155	207	226	104	106	113	115	151	157			196	206	112	116
Mn15_013G_P	Mno15AP052	2015-01-13	Summer	F	-64.7157	-64.0636			135	137			194	226			169	169			147	147	211	234	106	106	115	115	147	147			196	200	116	118
Mn15_014A_P	Mno15AP053	2015-01-14	Summer	F	-64.8147	-64.0776			135	135			192	210			157	159			147	147	199	203	116	116	111	115	151	151			196	202	114	116
Mn15_014B_P	Mno15AP054	2015-01-14	Summer	F	-64.8012	-64.0684			131	131			192	214			169	169			147	147	191	230	106	116	113	117	145	151			204	206	116	120
Mn15_014C_P	Mno15AP055	2015-01-14	Summer	M	-64.796	-64.0647			135	135			196	206			159	161			147	147	211	222	106	108	111	111	151	153			200	204	116	118
Mn15_014D_P	Mno15AP056	2015-01-14	Summer	F	-64.7678	-64.1413			131	131			206	210			159	163			147	147	207	218	100	116	109	115	145	153			200	206	116	116
Mn15_014E_P	Mno15AP057	2015-01-14	Summer	F	-64.8043	-64.0552			131	137			196	198			155	163			147	147	195	222	106	108	111	113	137	147			204	206	116	118
Mn15_014F_P	Mno15AP058	2015-01-14	Summer	M	-64.7926	-64.0789			131	135			204	218			149	155			147	147	210	230	106	116	109	111	145	177			196	198	112	116
Mn15_017A_P	Mno15AP059	2015-01-17	Summer	M	-64.8146	-64.0616			133	133			192	198			147	159			147	187	207	226	106	108	111	115	153	177			200	206	114	116
Mn15_017B_P	Mno15AP060	2015-01-17	Summer	F	-64.8114	-64.068			131	137			196	210			157	165			159	187	226	230	110	112	113	115	151	177			204	206	114	116
Mn15_018A_P	Mno15AP061	2015-01-18	Summer	F	-64.7827	-64.0842			131	131			196	198			153	163			147	179	195	207	112	116	111	111	153	163			196	206	112	116
Mn15_019A_P	Mno15AP062	2015-01-19	Summer	F	-64.7944	-64.1521			135	137			198	206			167	167			147	147	207	207	106	112	109	111	137	157			204	204	114	116
Mn15_019B_P	Mno15AP063	2015-01-19	Summer	F	-64.7894	-64.1603			131	135			198	198			159	167			147	147	211	282	106	110	109	111	145	151			190	198	116	116
Mn15_019C_P	Mno15AP064	2015-01-19	Summer	M	-64.7984	-64.1568			139	139			210	218			153	161			147	147	203	218	106	106	113	115	153	163			194	198	112	116
Mn15_019D_P	Mno15AP065	2015-01-19	Summer	F	-64.7984	-64.1568			131	131			200	214			163	171			147	159	195	226	104	104	111	113	137	157			194	198	114	116
Mn15_019E_P	Mno15AP066	2015-01-19	Summer	M	-64.801	-64.1515			133	139			198	202			163	163			143	147	222	230	106	112	111	113	157	159			196	206	116	118
Mn15_019F_P	Mno15AP067	2015-01-19	Summer	F	-64.801	-64.1515			131	131			198	202			147	165			147	147	203	226	106	110	109	113	147	151			200	206	112	118
Mn15_021A_L	Mno15AP068	2015-01-21	Summer	M	-68.0229	-69.3595			131	133			196	204			163	167			147	179	199	211	106	116	115	115	137	151			196	216	112	118
Mn15_021A_P	Mno15AP069	2015-01-21	Summer	F	-64.8173	-64.09			131	131			206	214			161	161			147	147	214	226	104	106	111	113	151	177			196	206	114	118
Mn15_021B_L	Mno15AP070	2015-01-21	Summer	F	-68.0229	-69.3595			133	137			200	212			167	169			147	147	195	207	100	114	113	115	151	151			200	204	112	112
Mn15_021B_P	Mno15AP071	2015-01-21	Summer	M	-64.8173	-64.09			133	137			196	198			149	153			147	147	195	210	100	108	113	115	151	153			198	206	112	114
Mn15_021C_L	Mno15AP072	2015-01-21	Summer	M	-68.0229	-69.3595			0	0			196	204			163	167			147	179	199	211	106	116	115	115	137	151			196	216	112	118
Mn15_021C_P	Mno15AP073	2015-01-21	Summer	F	-64.8235	-64.0658			131	131			196	198			147	159			147	147	203	222	106	106	111	113	147	151			198	206	112	116
Mn15_021D_L	Mno15AP074	2015-01-21	Summer	F	-68.0229	-69.3595			131	131			214	214			155	167			147	155	203	207	106	108	111	111	151	153			204	206	116	116
Mn15_021D_P	Mno15AP075	2015-01-21	Summer	F	-64.79	-64.1644			131	135			196	216			147	163			147	147	195	203	104	108	109	115	151	153			200	204	112	116
Mn15_021E_L	Mno15AP076	2015-01-21	Summer	M	-68.0229	-69.3595			131	131			192	202			163	165			147	147	210	215	108	108	111	113	151	151			202	206	116	116
Mn15_021E_P	Mno15AP077	2015-01-21	Summer	M	-64.7916	-64.0744			131	131			202	212			169	169			147	187	191	222	108	108	111	115	149	153			200	204	114	118
Mn15_021F_P	Mno15AP078	2015-01-21	Summer	M	-64.7908	-64.0629			131	133			204	206			161	161			147	155	199	203	106	108	111	111	145	153			202	206	112	116
Mn15_026A_P	Mno15AP079	2015-01-26	Summer	F	-64.8227	-64.0927			131	135			196	212			155	161			147	179	207	230	110	116	111	111	147	155			194	204	116	116
Mn15_026B_P	Mno15AP080	2015-01-26	Summer	M	-64.794	-64.0407			131	139			202	204			157	167			147	155	207	282	106	108	111	111	149	149			204	204	112	112
Mn15_027A_P	Mno15AP081	2015-01-27	Summer	F	-64.8244	-63.8403			133	135			198	214			147	157			147	179	203	207	110	116	109	111	145	151			198	206	118	118
Mn15_028A_P	Mno15AP082	2015-01-28	Summer	F	-64.7348	-64.1578			133	139			196	208			163	167			147	155	206	230	106	110	115	115	149	149			200	206	116	116
Mn15_028B_P	Mno15AP083	2015-01-28	Summer	M	-64.7614	-64.152			131	139			196	202			159	167			147	147	222	226	112	116	111	111	151	153			198	198	116	118
Mn15_030A_L	Mno15AP084	2015-01-30	Summer	M	-66.0101	-65.5424			131	133			192	198			147	159			147	187	207	211	106	106	109	111	151	151			198	204	114	118
Mn15_030A_P	Mno15AP085	2015-01-30	Summer	M	-64.7986	-64.0662			133	141			192	206			157	159			147	179	199	211	108	108	111	111	145	155			206	206	114	116
Mn15_030B_L	Mno15AP086	2015-01-30	Summer	F	-66.0101	-65.5424			141	141			202	212			147	161			147	155	230	230	106	106	111	111	155	157			196	200	116	116
Mn15_030B_P	Mno15AP087	2015-01-30	Summer	M	-64.7984	-64.0649			131	139			196	212			165	169			147	147	214	218	112	116	113	113	151	155			196	196	112	114
Mn15_030C_L	Mno15AP088	2015-01-30	Summer	M	-66.0101	-65.5424			131	133			192	198			147	159			147	187	207	211	106	106	109	111	151	151			198	204	114	118
Mn15_030D_L	Mno15AP089	2015-01-30	Summer	M	-66.0101	-65.5424			131	133			196	200			157	157			147	147	210	218	106	108	115	115	151	155			204	210	116	116
Mn15_030E_L	Mno15AP090	2015-01-30	Summer	F	-66.0101	-65.5424			133	135			198	214			159	161			147	187	226	234	106	106	111	113	147	147			196	204	116	116
Mn15_030F_L	Mno15AP091	2015-01-30	Summer	M	-65.7085	64.8874			133	133			198	214			149	167			147	151	195	218	108	112	115	115	147	151			198	200	112	116
Mn15_030G_L	Mno15AP092	2015-01-30	Summer	M	-65.7085	64.8874			133	141			198	210			163	163			147	147	195	234	104	108	113	115	147	151			206	208	116	116
Mn15_030H_L	Mno15AP093	2015-01-30	Summer	F	-65.7085	64.8874			135	137			192	218			153	161			147	147	218	226	110	112	113	115	149	161			200	206	112	116
Mn15_031A_L	Mno15AP095	2015-01-31	Summer	M	-65.7085	64.8874			131	141			198	212			147	161			147	147	187	214	108	112	115	117	151	153			204	204	114	114
Mn15_031B_L	Mno15AP096	2015-01-31	Summer	M	-65.7085	64.8874			131	131			196	198			157	167			147	143	211	226	104	106	115	117	147	151			200	200	116	116
Mn15_032A_P	Mno15AP097	2015-02-01	Summer	F	-64.7949	-64.0526			133	133			202	214			163	165			147	187	191	282	106	108	111	115	145	155			206	206	112	118
Mn15_032B_P	Mno15AP098	2015-02-01	Summer	F	-64.7872	-64.0907			131	133			204	212			163	169			147	147	214	226	106	112	109	111	151	163			198	208	114	116
Mn15_033A_P	Mno15AP099	2015-02-02	Summer	M	-64.7715	-64.1516			135	141			192	214			149	165			147	147	218	222	108	112	113	117	145	153			196	206	112	114
Mn15_033B_P	Mno15AP100	2015-02-02	Summer	F	-64.7574	-64.1927			131	133			198	204			161	163			147	147	214	218	108	112	111	113	151	153			200	206	114	116
Mn15_068A	Mno15AP101	2015-03-19	Fall	F	-64.486	-63.0719			135	139			210	210			157	165			147	147	191	206	104	108	111	115	153	157			206	208	116	118
Mn15_068B	Mno15AP102	2015-03-19	Fall	M	-64.4856	-63.0709			131	139			196	198			157	159			147	147	207	218	108	110	111	119	149	155			196	206	116	116
Mn15_068C	Mno15AP103	2015-03-19	Fall	M	-64.4851	-63.0695			139	141			198	206			163	167			147	143	199	230	104	110	111	113	151	157			204	216	116	116
Mn15_068D	Mno15AP104	2015-03-19	Fall	F	-64.4848	-63.0689			131	139			198	202			153	163			147	195	207	218	106	116	109	111	151	165			206	206	112	114
Mn15_068E	Mno15AP105	2015-03-19	Fall	M	-64.4847	-63.0684			135	135			196	206			163	165			147	159	207	222	108	110	115	115	151	151			198	216	112	112
Mn15_068F	Mno15AP106	2015-03-19	Fall	F	-64.4844	-63.0678			131	139			192	202			163	167			147	147	207	218	106	116	109	115	151	153			206	208	114	116
Mn15_068G	Mno15AP107	2015-03-19	Fall	F	-64.4842	-63.0671			131	131			202	212			161	163			147	147	195	218	106	108	113	119	145	155			204	206	118	120
Mn15_068H	Mno15AP108	2015-03-19	Fall	F	-64.484	-63.0667			133	141			196	204			163	163			147	147	199	226	108	110	111	111	145	151			200	206	118	118
Mn15_068I	Mno15AP109	2015-03-19	Fall	F	-64.4839	-63.0663			139	141			196	200			157	163			147	147	195	226	110	116	111	111	145	145			200	200	116	118
Mn15_068J	Mno15AP110	2015-03-19	Fall	M	-64.4838	-63.066			131	135			196	204			161	163			147	159	207	230	106	116	111	111	147	151			196	200	114	118
Mn15_068K	Mno15AP111	2015-03-19	Fall	F	-64.6693	-62.6242			133	137			198	200			167	167			147	179	191	222	110	112	111	111	141	151			196	204	116	118
Mn15_068L	Mno15AP112	2015-03-19	Fall	F	-64.6693	-62.6242			135	139			196	204			147	165			155	179	199	207	104	108	113	115	151	157			202	206	112	118
Mn15_068M	Mno15AP113	2015-03-19	Fall	M	-64.6693	-62.6242			131	131			198	202			161	163			147	147	191	230	104	106	109	113	153	177			198	200	112	116
Mn15_068N	Mno15AP114	2015-03-19	Fall	F	-64.6693	-62.6242			131	137			198	206			157	169			147	147	207	222	106	108	111	121	145	153			202	206	114	116
Mn15_068O	Mno15AP115	2015-03-19	Fall	F	-64.6693	-62.6242			131	131			198	206			157	163			147	147	207	230	104	106	111	113	145	153			194	200	112	118
Mn15_069A	Mno15AP116	2015-03-20	Fall	M	-65.1077	-64.0335			131	133			198	214			163	165			147	147	203	207	106	108	111	115	151	155			202	204	112	114
Mn15_069B	Mno15AP117	2015-03-20	Fall	F	-65.1078	-64.0335			131	133			198	198			157	159			147	147	218	222	108	112	111	115	153	161			200	206	114	118
Mn15_069C	Mno15AP118	2015-03-20	Fall	F					131	135			192	212			165	167			147	187	199	203	106	108	111	119	147	153			192	202	116	118
Mn15_070A	Mno15AP119	2015-03-21	Fall	M	-64.8376	-62.5538			131	133			192	198			147	159			147	147	222	222	106	112	113	115	151	153			204	206	114	118
Mn15_070B	Mno15AP120	2015-03-21	Fall	F	-64.8373	-62.5556			131	135			196	210			159	161			147	187	207	218	112	116	117	121	151	153			200	208	116	120
Mn15_070C	Mno15AP121	2015-03-21	Fall	M	-64.6488	-62.1889			131	131			212	214			157	171			147	151	187	222	106	110	113	113	145	153			196	198	112	116
Mn15_070D	Mno15AP122	2015-03-21	Fall	F	-64.6488	-62.1889			131	131			196	214			153	165			147	147	211	282	108	108	115	119	151	157			204	206	116	118
Mn15_070E	Mno15AP123	2015-03-21	Fall	M	-64.6488	-62.1889			139	143			198	212			155	163			147	147	191	207	104	114	111	111	147	151			206	206	116	116
Mn15_070F	Mno15AP124	2015-03-21	Fall	F	-64.6487	-62.1889			131	135			196	198			161	167			147	147	218	222	104	112	111	115	149	157			196	204	112	116
Mn15_070G	Mno15AP125	2015-03-21	Fall	F	-64.6488	-62.1889			133	135			192	212			147	169			147	147	195	226	108	118	111	113	137	151			208	208	114	114
Mn15_071A	Mno15AP126	2015-03-22	Fall	F	-64.6594	-61.9996			135	141			204	206			161	165			147	147	195	230	104	108	115	115	151	153			200	206	114	116
Mn15_071B	Mno15AP127	2015-03-22	Fall	F	-64.6575	-62.0006			131	131			202	210			163	165			143	147	199	206	112	118	111	111	151	151			196	208	112	112
Mn15_071C	Mno15AP128	2015-03-22	Fall	M	-64.6567	-62.001			131	141			192	204			153	169			147	147	203	222	106	120	115	115	151	153			196	200	114	120
Mn15_071D	Mno15AP129	2015-03-22	Fall	M	-64.6556	-62.0013			131	141			192	204			153	169			147	147	203	222	106	120	115	115	151	153			196	200	114	120
Mn16_012A_L	Mno16AP001	2016-01-12	Summer	M	-64.8579	-64.286			131	131			192	198			147	165			147	179	195	222	108	110	111	111	151	151			204	206	114	116
Mn16_012B_L	Mno16AP002	2016-01-12	Summer	M	-64.8579	-64.286			131	131			192	198			147	165			147	179	195	222	108	110	111	111	151	151			204	206	114	116
Mn16_012C_L	Mno16AP003	2016-01-12	Summer	F	-64.8615	-63.8297			133	133			194	210			157	163			147	147	222	222	112	116	111	115	149	151			206	206	116	118
Mn16_012D_L	Mno16AP004	2016-01-12	Summer	F	-64.8615	-63.8297			133	137			202	218			157	167			147	147	203	210	106	106	111	115	151	153			204	214	114	116
Mn16_012E_L	Mno16AP005	2016-01-12	Summer	F	-64.8615	-63.8297			131	137			210	214			155	157			147	147	210	222	108	112	113	117	151	159			196	202	112	118
Mn16_013A_L	Mno16AP006	2016-01-13	Summer	M	-64.905	-64.2483			131	137			198	206			149	155			147	147	203	210	108	108	113	115	153	161			206	206	112	118
Mn16_013B_L	Mno16AP007	2016-01-13	Summer	M	-64.905	-64.2483			131	135			198	212			161	165			147	147	203	207	104	116	111	113	153	153			202	204	112	114
Mn16_013C_L	Mno16AP008	2016-01-13	Summer	F	-64.905	-64.2483			137	137			198	226			159	161			143	147	226	234	104	106	111	113	147	151			194	206	116	118
Mn16_013D_L	Mno16AP009	2016-01-13	Summer	M	-64.905	-64.2483			131	137			198	214			161	167			147	159	191	226	106	106	113	113	151	151			198	206	116	118
Mn16_013E_L	Mno16AP010	2016-01-13	Summer	M	-64.905	-64.2483			135	143			206	210			163	163			147	147	203	282	106	108	113	115	145	151			200	204	116	116
Mn16_013F_L	Mno16AP011	2016-01-13	Summer	F	-64.905	-64.2483			131	141			198	200			161	163			155	191	203	211	100	116	115	115	151	151			198	208	116	118
Mn16_013G_L	Mno16AP012	2016-01-13	Summer	M	-64.905	-64.2483			135	143			206	210			163	163			147	147	203	282	106	108	113	115	145	151			200	204	116	116
Mn16_014A_L	Mno16AP013	2016-01-14	Summer	F					131	133			196	198			147	159			147	147	226	226	106	108	113	115	151	177			194	206	114	118
Mn16_014B_L	Mno16AP014	2016-01-14	Summer	F					131	135			200	212			147	157			147	147	211	234	108	116	109	109	147	151			192	200	116	116
Mn16_014C_L	Mno16AP015	2016-01-14	Summer	M					131	133			198	214			157	169			147	155	195	214	106	106	117	121	151	161			198	198	116	118
Mn16_014D_L	Mno16AP016	2016-01-14	Summer	M					131	141			210	212			157	169			147	147	207	222	106	108	109	113	151	151			206	208	114	116
Mn16_016A_P	Mno16AP017	2016-01-16	Summer	F	-64.7792	-64.1482			133	135			196	198			147	163			147	155	203	234	106	116	113	115	147	151			192	206	116	116
Mn16_017A_P	Mno16AP018	2016-01-17	Summer	F	-64.8177	-63.9727			131	133			198	200			163	163			147	147	199	226	108	110	115	115	145	151			200	206	116	118
Mn16_017B_P	Mno16AP019	2016-01-17	Summer	F	-64.7865	-63.9826			131	135			196	206			163	165			147	191	199	203	104	112	111	111	149	161			200	204	118	120
Mn16_018A_P	Mno16AP020	2016-01-18	Summer	F	-64.7335	-64.2023			133	135			196	198			147	163			147	155	203	234	106	116	113	115	147	151			192	206	116	116
Mn16_018B_P	Mno16AP021	2016-01-18	Summer	F	-64.7491	-64.1539			131	141			198	200			161	163			155	191	203	211	100	116	115	115	151	151			198	208	116	118
Mn16_018C_P	Mno16AP022	2016-01-18	Summer	F	-64.7421	-64.1529			131	133			196	212			159	165			147	147	222	222	104	108	111	113	149	151			196	198	116	116
Mn16_020A_P	Mno16AP023	2016-01-20	Summer	F	-64.8112	-63.9979			131	131			212	214			163	165			147	151	203	218	108	112	111	115	145	147			200	200	112	112
Mn16_020B_P	Mno16AP024	2016-01-20	Summer	M	-64.8074	-63.9686			133	135			192	196			147	147			147	179	195	195	108	116	111	111	153	157			206	206	116	116
Mn16_020C_P	Mno16AP025	2016-01-20	Summer	M	-64.8074	-63.9686			133	135			200	212			155	159			147	147	195	203	112	114	113	115	147	153			204	206	112	116
Mn16_020D_P	Mno16AP026	2016-01-20	Summer	M	-64.8029	-63.9604			131	131			198	212			161	163			147	147	218	234	106	110	111	113	151	153			204	204	116	118
Mn16_024A_P	Mno16AP027	2016-01-24	Summer	F	-64.8068	-64.0967			131	135			196	198			163	163			147	147	218	222	108	112	111	113	151	151			198	202	114	116
Mn16_024B_P	Mno16AP028	2016-01-24	Summer	M	-64.8036	-64.1234			131	137			198	208			161	163			147	147	222	222	112	112	111	113	151	157			198	198	114	116
Mn16_024C_P	Mno16AP029	2016-01-24	Summer	M	-64.8346	-63.8609			131	141			192	204			163	163			147	147	203	214	106	112	115	115	151	153			206	206	116	116
Mn16_033A_L	Mno16AP030	2016-02-02	Summer	M	-64.95	-64.3417			131	131			192	206			163	163			147	147	218	218	106	110	111	115	151	153			206	216	116	118
Mn16_033A_P	Mno16AP031	2016-02-02	Summer	M	-64.7859	-64.0091			133	135			198	212			157	157			147	155	195	203	106	116	111	115	151	153			202	214	114	116
Mn16_033B_L	Mno16AP032	2016-02-02	Summer	F	-64.95	-64.3417			133	133			196	210			147	153			147	147	199	218	106	108	111	115	149	157			198	198	114	116
Mn16_033C_L	Mno16AP033	2016-02-02	Summer	M	-64.95	-64.3417			131	141			198	210			161	163			147	147	207	226	108	116	115	121	153	153			204	204	112	116
Mn16_033D_L	Mno16AP034	2016-02-02	Summer	M	-64.95	-64.3417			137	137			198	198			159	167			147	147	195	214	100	108	109	115	145	151			200	206	114	116
Mn16_034A_L	Mno16AP035	2016-02-03	Summer	F	-64.8917	-64.8683			133	141			196	204			163	163			147	147	199	226	108	110	111	111	145	151			200	206	118	118
Mn16_034B_L	Mno16AP036	2016-02-03	Summer	M	-64.8917	-64.8683			133	137			192	198			163	167			147	159	203	210	104	116	111	115	153	153			204	206	112	114
Mn16_034C_L	Mno16AP037	2016-02-03	Summer	M	-64.8917	-64.8683			131	141			192	210			157	161			147	147	195	230	106	106	115	115	151	151			196	206	114	118
Mn16_034D_L	Mno16AP038	2016-02-03	Summer	M	-64.8917	-64.8683			129	141			198	214			163	163			151	179	203	222	104	108	113	115	145	149			204	208	116	118
Mn16_034E_L	Mno16AP039	2016-02-03	Summer	F	-64.8917	-64.8683			133	141			196	204			163	163			147	147	199	226	108	110	111	111	145	151			200	206	118	118
Mn16_034F_L	Mno16AP040	2016-02-03	Summer	F	-64.8917	-64.8683			131	141			210	218			153	165			147	151	203	203	106	116	109	115	141	149			196	198	116	116
Mn16_034G_L	Mno16AP041	2016-02-03	Summer	M	-64.8917	-64.8683			131	131			198	198			147	157			147	147	211	226	104	108	101	115	147	151			200	206	112	116
Mn16_037A_P	Mno16AP042	2016-02-06	Summer	F	-64.8067	-64.0489			131	135			196	202			159	161			143	179	222	282	108	110	115	117	151	151			204	216	112	112
Mn16_039A_L	Mno16AP043	2016-02-08	Summer	M	-64.8917	-64.8683			137	141			200	212			159	165			147	147	218	222	108	116	111	117	153	153			200	206	112	116
Mn16_039B_L	Mno16AP044	2016-02-08	Summer	M	-64.8917	-64.8683			133	135			198	198			143	165			147	147	207	207	106	118	111	111	153	153			206	206	114	118
Mn16_039C_L	Mno16AP045	2016-02-08	Summer	F	-64.8917	-64.8683			133	141			198	200			157	163			147	155	199	203	108	116	111	111	151	153			202	214	114	118
Mn16_039D_L	Mno16AP046	2016-02-08	Summer	M	-64.8983	-64.8683			133	135			198	204			161	163			155	159	218	282	104	106	111	111	151	151			202	206	116	116
Mn16_039E_L	Mno16AP047	2016-02-08	Summer	F	-64.8983	-64.8683			131	139			198	198			157	159			147	155	203	211	110	112	111	111	145	153			198	216	114	116
Mn16_039F_L	Mno16AP048	2016-02-08	Summer	M	-64.8733	-64.175			131	133			192	206			153	157			147	147	195	226	108	112	111	115	145	153			196	200	116	116
Mn16_039G_L	Mno16AP049	2016-02-08	Summer	F	-64.8733	-64.175			131	135			206	210			157	159			147	147	195	203	108	116	113	115	145	151			200	200	112	116
Mn16_039H_L	Mno16AP050	2016-02-08	Summer	F	-64.8733	-64.175			131	131			200	202			147	165			147	155	199	222	106	116	111	115	145	157			196	200	116	116
Mn16_039I_L	Mno16AP051	2016-02-08	Summer	F	-64.8733	-64.175			131	131			200	202			147	165			147	155	199	222	106	116	111	115	145	157			196	200	116	116
Mn16_040A_L	Mno16AP052	2016-02-09	Summer	F	-64.58	-64.6217			131	135			198	210			159	169			147	147	203	207	116	116	109	111	151	153			204	208	114	118
Mn16_050A_V	Mno16AP053	2016-02-19	Summer	F	-64.8483	-62.5467			135	143			198	206			157	163			147	147	214	218	106	116	111	113	145	177			194	206	112	118
Mn16_051A_V	Mno16AP054	2016-02-20	Summer	M	-64.68	-62			135	139			198	216			159	161			147	147	195	214	108	110	111	115	149	157			202	204	116	118
Mn16_051B_V	Mno16AP055	2016-02-20	Summer	M	-64.4517	-61.6283			131	133			198	210			157	163			147	155	199	211	106	108	111	113	147	151			200	206	116	118
Mn16_051C_V	Mno16AP056	2016-02-20	Summer	M	-64.4517	-61.6283			133	133			198	212			153	161			147	147	195	230	106	106	111	115	151	153			198	204	116	118
Mn16_051D_V	Mno16AP057	2016-02-20	Summer	F	-64.4517	-61.6283			131	141			210	212			163	169			147	147	195	203	108	116	115	119	145	151			204	206	116	116
Mn16_051E_V	Mno16AP058	2016-02-20	Summer	M	-64.4517	-61.6283			135	135			202	204			149	159			147	147	207	210	108	108	111	111	151	153			196	204	116	116
Mn16_051F_V	Mno16AP059	2016-02-20	Summer	F	-64.4517	-61.6283			131	131			192	206			161	163			147	147	199	214	108	118	113	117	147	155			194	204	116	118
Mn16_051G_V	Mno16AP060	2016-02-20	Summer	M	-64.4517	-61.6283			133	137			196	198			159	165			147	147	226	230	108	112	111	117	147	155			196	206	116	118
Mn16_051H_V	Mno16AP061	2016-02-20	Summer	M	-64.4517	-61.6283			133	137			192	208			153	157			147	143	199	222	112	116	109	113	153	153			196	204	112	114
Mn16_051I_V	Mno16AP062	2016-02-20	Summer	F	-64.4517	-61.6283			139	139			202	204			147	159			147	155	218	226	112	116	113	117	145	151			204	206	114	116
Mn16_051J_V	Mno16AP063	2016-02-20	Summer	F	-64.4517	-61.6283			133	133			196	210			159	163			155	191	214	222	106	112	111	111	153	153			198	204	116	118
Mn16_051K_V	Mno16AP064	2016-02-20	Summer	F	-64.4517	-61.6283			131	133			196	212			159	165			147	147	222	222	104	108	111	113	149	151			196	198	116	116
Mn16_051L_V	Mno16AP065	2016-02-20	Summer	M	-64.4517	-61.6283			141	143			204	218			163	163			147	159	199	230	108	110	113	115	151	153			194	196	112	112
Mn16_052A_P	Mno16AP066	2016-02-14	Summer	M	-64.7987	-64.0913			131	133			200	210			161	163			147	147	199	218	104	106	115	119	145	161			200	204	118	118
Mn16_052A_V	Mno16AP067	2016-02-21	Summer	F	-64.1	-61			131	133			192	200			159	165			147	147	199	199	110	112	111	115	149	151			198	206	120	120
Mn16_053A_P	Mno16AP068	2016-02-22	Summer	M	-64.8117	-64.0909			131	141			192	204			163	163			147	147	203	214	106	112	115	115	151	153			206	206	116	116
Mn16_053B_P	Mno16AP069	2016-02-22	Summer	F	-64.723692	-64.2187			131	131			198	214			161	163			147	147	199	207	106	110	113	113	147	149			204	204	112	116
Mn16_057A_V	Mno16AP070	2016-02-26	Summer	M	-64.1	-61			133	133			198	206			153	161			159	179	195	222	106	108	111	117	163	163			194	196	114	116
Mn16_057B_V	Mno16AP071	2016-02-26	Summer	M	-64.1	-61			131	139			198	202			163	167			147	187	207	207	104	108	111	113	151	151			200	204	112	118
Mn16_059C_V	Mno16AP072	2016-02-28	Summer	F	-63.3917	-56.975			131	133			206	214			163	169			147	179	207	207	108	112	111	123	151	177			198	198	116	116
Mn16_059D_V	Mno16AP073	2016-02-28	Summer	M	-63.3917	-56.975			131	133			194	204			161	163			147	187	187	230	108	108	109	111	151	159			204	206	112	118
Mn16_059E_V	Mno16AP074	2016-02-28	Summer	M	-63.3917	-56.975			131	135			196	208			155	157			147	147	191	207	112	116	111	115	145	145			196	204	114	116
Mn16_059F_V	Mno16AP075	2016-02-28	Summer	M	-63.3917	-56.975			131	137			192	200			157	157			147	155	191	218	108	110	119	121	151	151			204	206	112	116
Mn16_059G_V	Mno16AP076	2016-02-28	Summer	F	-63.3917	-56.975			131	133			192	198			161	165			147	147	199	226	106	110	109	113	145	145			194	194	112	112
Mn16_059J_V	Mno16AP077	2016-02-28	Summer	F	-63.3917	-56.975			131	133			196	198			163	165			147	147	211	230	112	112	113	117	155	159			196	206	114	118
Mn16_059K_V	Mno16AP078	2016-02-28	Summer	F	-63.3917	-56.975			133	135			194	196			169	169			147	159	210	211	106	108	113	115	147	149			198	200	116	120
Mn16_060A_P	Mno16AP079	2016-02-29	Summer	M	-64.8072	-64.1179			131	135			202	222			163	163			147	151	226	226	104	110	115	117	145	149			196	206	112	118
Mn16_060A_V	Mno16AP080	2016-02-29	Summer	F	-63.4292	-56.8733			133	135			206	210			153	165			147	147	207	222	116	118	115	115	137	147			204	204	112	118
Mn16_060B_V	Mno16AP081	2016-02-29	Summer	M	-63.4292	-56.8733			139	139			200	210			161	163			147	147	195	218	106	108	111	111	145	163			204	206	116	118
Mn16_060C_V	Mno16AP082	2016-02-29	Summer	F	-63.4292	-56.8733			131	141			192	198			147	167			147	147	195	207	104	112	111	119	137	163			200	206	116	118
Mn16_060D_V	Mno16AP083	2016-02-29	Summer	F	-63.4292	-56.8733			133	141			192	198			161	167			155	191	203	207	106	112	113	115	151	153			194	206	112	118
Mn16_060E_V	Mno16AP084	2016-02-29	Summer	M	-63.4292	-56.8733			139	139			200	210			161	163			147	147	195	218	106	108	111	111	145	163			204	206	116	118
Mn16_060F_V	Mno16AP085	2016-02-29	Summer	M	-63.4292	-56.8733			139	139			200	210			161	163			147	147	195	218	106	108	111	111	145	163			204	206	116	118
Mn16_060G_V	Mno16AP086	2016-02-29	Summer	F	-63.4292	-56.8733			133	135			192	200			163	167			147	147	199	211	108	112	111	115	151	153			200	206	114	116
Mn16_060H_V	Mno16AP087	2016-02-29	Summer	F	-63.4292	-56.8733			131	143			198	200			153	165			155	191	222	230	110	110	115	117	151	153			200	206	116	118
Mn16_069A_P	Mno16AP088	2016-03-09	Summer	M	-64.7881	-64.1451			131	141			192	208			161	163			147	147	207	222	104	108	115	115	147	147			190	200	116	118
Mn16_073A_P	Mno16AP089	2016-03-13	Summer	F	-64.7723	-64.1387			131	135			196	198			147	167			147	155	226	230	110	116	113	113	147	151			206	208	114	114
Mn16_073B_P	Mno16AP090	2016-03-13	Summer	F	-64.7723	-64.1387			131	139			206	210			161	167			147	183	222	226	106	116	111	115	145	151			192	200	116	118
Mn16_073C_P	Mno16AP091	2016-03-13	Summer	F	-64.7723	-64.1387			131	143			202	202			161	169			155	179	203	230	116	116	111	115	147	153			196	200	112	116
Mn16_073D_P	Mno16AP092	2016-03-13	Summer	F	-64.7723	-64.1387			131	143			202	214			161	161			147	155	199	203	104	116	111	115	147	161			200	208	112	118
Mn16_073E_P	Mno16AP093	2016-03-13	Summer	F	-64.7723	-64.1387			139	141			200	210			153	167			147	147	214	214	112	114	111	115	147	153			200	204	112	116
Mn16_073F_P	Mno16AP094	2016-03-13	Summer	M	-64.7723	-64.1387			131	141			196	210			153	161			147	147	203	211	108	108	109	111	147	151			196	200	112	116
Mn16_073G_P	Mno16AP095	2016-03-13	Summer	F	-64.7723	-64.1387			131	133			196	208			157	165			147	147	191	230	106	108	115	121	147	151			200	204	112	118
Mn16_074A_P	Mno16AP096	2016-03-14	Summer	M	-64.7976	-64.1367			131	133			196	198			161	163			147	147	226	242	106	110	111	115	151	153			200	200	112	116
Mn16_078A_O	Mno16AP097	2016-03-18	Summer	M	-65.1083	-64.0533			131	133			202	210			159	165			147	147	210	222	106	108	111	115	145	153			204	206	116	118
Mn16_078B_O	Mno16AP098	2016-03-18	Summer	F	-65.1083	-64.0533			133	135			198	198			155	161			147	155	199	199	106	110	111	115	147	151			204	206	114	118
Mn16_078C_O	Mno16AP099	2016-03-18	Summer	M	-65.1083	-64.0533			131	131			210	216			157	161			147	147	199	222	110	116	115	119	147	153			200	204	116	120
Mn16_078D_O	Mno16AP100	2016-03-18	Summer	F	-65.1083	-64.0533			135	137			200	210			165	167			147	147	195	203	116	116	111	115	151	153			200	200	118	118
Mn16_078E_O	Mno16AP101	2016-03-18	Summer	F	-65.1083	-64.0533			131	143			196	200			165	173			147	155	210	226	106	108	115	119	149	151			198	206	112	114
Mn16_078F_O	Mno16AP102	2016-03-18	Summer	M	-65.1083	-64.0533			135	139			198	198			159	163			147	147	199	203	112	116	111	111	145	157			198	206	112	116
Mn16_078G_O	Mno16AP103	2016-03-18	Summer	M	-65.1083	-64.0533			131	135			196	210			153	163			147	147	203	203	106	112	113	113	153	153			196	210	112	116
Mn16_078H_O	Mno16AP104	2016-03-18	Summer	F	-65.1083	-64.0533			133	137			196	212			163	165			147	155	203	226	100	116	115	119	149	151			198	206	116	118
Mn16_079A_O	Mno16AP105	2016-03-19	Fall	F	-64.675	-62			133	133			204	210			163	165			147	147	207	222	106	116	113	113	151	155			196	204	112	116
Mn16_079B_O	Mno16AP106	2016-03-19	Fall	F	-64.675	-62			131	135			206	210			167	167			147	179	191	199	108	112	115	115	151	153			196	200	116	116
Mn16_079C_O	Mno16AP107	2016-03-19	Fall	F	-64.675	-62			131	135			196	206			159	167			147	179	199	211	104	108	115	115	151	153			196	200	116	116
Mn16_079D_O	Mno16AP108	2016-03-19	Fall	M	-64.675	-62			131	133			202	218			147	153			147	155	203	230	100	116	111	115	145	157			196	198	112	116
Mn16_079E_O	Mno16AP109	2016-03-19	Fall	M	-64.675	-62			139	141			192	200			147	163			147	155	199	214	108	110	111	115	153	155			206	206	112	114
Mn16_079F_O	Mno16AP110	2016-03-19	Fall	M	-64.675	-62			135	139			194	210			159	159			147	147	199	207	106	116	109	115	151	153			208	210	114	118
Mn16_079G_O	Mno16AP111	2016-03-19	Fall	M	-64.675	-62			131	133			210	214			167	169			147	191	195	211	104	106	109	115	147	151			198	206	114	118
Mn16_079H_O	Mno16AP112	2016-03-19	Fall	M	-64.675	-62			137	137			198	204			147	163			147	147	195	226	106	110	111	115	147	157			202	206	114	114
Mn16_079I_O	Mno16AP113	2016-03-19	Fall	F	-64.675	-62			135	139			198	202			147	163			155	159	207	218	108	110	111	115	149	151			206	206	112	116
Mn16_079J_O	Mno16AP114	2016-03-19	Fall	M	-64.675	-62			133	141			196	198			149	155			147	155	203	218	106	118	109	113	149	153			204	204	112	114
Mn16_079K_O	Mno16AP115	2016-03-19	Fall	F	-64.675	-62			135	143			198	206			157	163			147	147	214	218	106	116	111	113	145	177			194	206	112	118
Mn16_080A_O	Mno16AP116	2016-03-20	Fall	M	-64.455	-62.95			131	133			198	198			161	167			147	187	195	199	106	116	109	111	137	145			206	206	118	118
Mn16_080B_O	Mno16AP117	2016-03-20	Fall	F	-64.455	-62.95			131	131			206	212			147	159			147	179	210	234	108	108	113	113	147	161			200	206	112	116
Mn16_080C_O	Mno16AP118	2016-03-20	Fall	M	-64.455	-62.95			131	133			198	198			153	163			147	147	207	211	106	112	111	115	153	157			196	206	116	118
Mn16_080D_O	Mno16AP119	2016-03-20	Fall	M	-64.455	-62.95			139	139			196	198			155	161			147	147	195	211	116	116	111	115	145	161			194	196	116	116
Mn16_080E_O	Mno16AP120	2016-03-20	Fall	F	-64.455	-62.95			133	135			206	212			161	167			147	159	199	282	106	110	111	115	151	163			198	202	116	118
Mn16_081A_O	Mno16AP121	2016-03-21	Fall	M	-64.1	-61			131	135			198	206			153	165			147	175	199	203	106	110	111	115	147	155			204	210	116	120
Mn16_081B_O	Mno16AP122	2016-03-21	Fall	M	-64.1	-61			135	141			198	208			157	163			147	147	203	226	104	106	115	115	151	177			196	200	116	116
Mn16_081C_O	Mno16AP123	2016-03-21	Fall	F	-64.1	-61			137	139			204	210			157	163			147	147	226	282	108	110	115	117	147	151			204	206	112	114
Mn16_081D_O	Mno16AP124	2016-03-21	Fall	M	-64.1	-61			131	135			198	206			153	165			147	175	199	203	106	110	111	115	147	155			204	210	116	120
Mn16_081E_O	Mno16AP125	2016-03-21	Fall	F	-64.1	-61			137	139			204	210			157	163			147	147	226	282	108	110	115	117	147	151			204	206	112	114
Mn16_081F_O	Mno16AP126	2016-03-21	Fall	M	-64.1	-61			131	131			202	212			165	167			147	147	203	207	108	116	109	113	141	153			200	200	116	118
Mn16_085A_P	Mno16AP127	2016-03-25	Fall	F	-64.7959	-63.8511			131	133			196	206			147	157			147	183	207	211	106	108	113	115	145	153			202	206	112	112
Mn16_085B_P	Mno16AP128	2016-03-25	Fall	F	-64.7953	-63.8676			131	131			196	214			153	161			147	155	195	211	108	108	111	113	147	151			198	202	114	118
Mn16_085C_P	Mno16AP129	2016-03-25	Fall	M	-64.8021	-63.9621			141	141			198	198			163	163			147	147	207	282	104	108	113	115	153	153			200	208	116	118
Mn16_089A_P	Mno16AP130	2016-03-29	Fall	F	-64.756772	-64.127220			131	131			216	218			147	169			147	175	207	210	106	108	115	121	153	153			198	204	116	118
Mn16_089B_P	Mno16AP131	2016-03-29	Fall	F	-64.756772	-64.127220			131	139			204	210			147	157			147	147	207	282	106	112	111	111	145	153			194	204	112	114
Mn16_089C_P	Mno16AP132	2016-03-29	Fall	F	-64.7579	-64.152250			131	131			204	212			163	165			147	147	207	282	100	116	113	115	147	153			202	206	112	116
Mn16_089D_P	Mno16AP133	2016-03-29	Fall	M	-64.7579	-64.152250			131	141			210	212			153	167			147	179	207	207	106	106	115	119	149	157			194	200	112	118
Mn16_089E_P	Mno16AP134	2016-03-29	Fall	F	-64.7579	-64.152250			131	139			192	192			161	163			147	147	211	234	104	112	113	115	151	161			196	204	116	116
Mn16_089F_P	Mno16AP135	2016-03-29	Fall	F	-64.7438	-64.1465			135	141			212	214			157	159			147	147	195	207	112	116	111	115	145	151			198	202	116	116
Mn16_089G_P	Mno16AP136	2016-03-29	Fall	F	-64.744782	-64.136073			139	139			202	210			147	163			147	159	207	207	108	116	111	111	145	151			196	206	112	114
Mn16_089H_P	Mno16AP137	2016-03-29	Fall	F	-64.744782	-64.136073			133	139			206	210			163	163			147	159	199	207	106	116	111	111	147	151			206	214	112	114
Mn16_091A_P	Mno16AP138	2016-03-31	Fall	M	-64.81248	-64.02276			131	131			202	202			163	165			147	155	222	230	106	110	115	115	149	157			196	198	112	112
Mn16_091B_P	Mno16AP139	2016-03-31	Fall	F	-64.8140	-64.11117			131	137			192	214			147	159			147	147	195	230	106	116	115	115	149	151			206	206	112	114
Mn16_092A_P	Mno16AP140	2016-04-01	Fall	F	-64.7516	-64.155			131	131			198	208			153	159			147	155	203	226	104	106	109	117	137	159			194	204	116	118
Mn16_092B_P	Mno16AP141	2016-04-01	Fall	M	-64.746	-64.1514			131	141			200	200			157	161			159	191	199	222	110	112	117	119	147	151			198	206	116	116
Mn16_092C_P	Mno16AP142	2016-04-01	Fall	F	-64.746	-64.1514			135	143			214	214			161	163			147	147	218	222	106	108	109	111	147	147			198	206	112	118
Mn16_092D_P	Mno16AP143	2016-04-01	Fall	F	-64.746	-64.1514			131	131			198	208			153	159			147	155	203	226	104	106	109	117	137	159			194	204	116	118
Mn16_092E_P	Mno16AP144	2016-04-01	Fall	M	-64.746	-64.1514			131	133			210	212			163	163			147	147	199	234	106	112	111	115	151	151			202	206	114	118
Mn16_092F_P	Mno16AP145	2016-04-01	Fall	M	-64.746	-64.1514			131	141			192	208			161	163			147	147	207	222	104	108	115	115	147	147			190	200	116	118
Mn16_092G_P	Mno16AP146	2016-04-01	Fall	F	-64.746	-64.1514			131	131			200	212			163	167			147	155	203	226	106	108	113	115	151	153			198	200	112	114
Mn16_093A_P	Mno16AP147	2016-04-02	Fall	F	-64.766	-64.1686			133	137			196	198			147	163			147	147	203	282	112	116	111	111	147	155			200	204	116	118
Mn16_093B_P	Mno16AP148	2016-04-02	Fall	M	-64.7608	-64.1793			133	135			198	214			159	161			147	147	203	222	104	112	111	111	149	151			200	204	116	116
Mn16_093C_P	Mno16AP149	2016-04-02	Fall	F	-64.7611	-64.1824			131	131			200	212			163	167			147	155	203	226	106	108	113	115	151	153			198	200	112	114
Mn16_094A_P	Mno16AP150	2016-04-03	Fall	F	-64.7537	-64.1079			139	139			202	210			147	163			147	159	207	207	108	116	111	111	145	151			196	206	112	114
Mn16_095A_P	Mno16AP151	2016-04-04	Fall	F	-64.764	-64.1199			133	139			206	210			163	163			147	159	199	207	106	116	111	111	147	151			206	214	112	114
Mn16_095B_P	Mno16AP152	2016-04-04	Fall	F	-64.7686	-64.1314			131	131			192	202			147	159			147	147	203	222	106	108	113	115	151	157			194	200	112	114
Mn16_098A_P	Mno16AP153	2016-04-07	Fall	F	-64.7646	-64.1264			131	143			202	202			161	169			155	179	203	230	116	116	111	115	147	153			196	200	112	116
Mn16_098B_P	Mno16AP154	2016-04-07	Fall	F	-64.7646	-64.1264			131	131			200	212			163	167			147	155	203	226	106	108	113	115	151	153			198	200	112	114
Mn16_098C_P	Mno16AP155	2016-04-07	Fall	M	-64.7646	-64.1264			131	133			212	214			147	153			143	147	222	282	108	108	113	113	149	153			200	206	112	118
Mn16_098D_P	Mno16AP156	2016-04-07	Fall	F	-64.7646	-64.1264			133	139			194	214			153	163			143	159	203	222	108	108	113	113	151	153			196	206	112	118
Mn16_099A_P	Mno16AP157	2016-04-08	Fall	F	-64.7602	-64.1149			131	133			198	210			159	161			147	191	195	230	108	112	111	115	153	159			200	204	116	116
Mn16_099B_P	Mno16AP158	2016-04-08	Fall	F	-64.7989	-64.1376			133	137			198	214			163	163			147	155	207	226	108	112	115	119	147	149			204	206	112	116
Mn16_099C_P	Mno16AP159	2016-04-08	Fall	M	-64.7989	-64.1376			131	133			192	202			159	163			147	155	207	234	106	108	111	117	153	157			198	204	112	116
Mn16_099D_P	Mno16AP160	2016-04-08	Fall	M	-64.7989	-64.1376			133	137			192	214			153	163			147	147	207	207	106	112	115	117	147	153			204	206	116	116
Mn16_116A_L	Mno16AP161	2016-04-25	Fall	F	-65.0426	-63.285			131	139			200	208			153	157			147	147	218	218	112	116	111	113	151	157			194	204	116	118
Mn16_116B_L	Mno16AP162	2016-04-25	Fall	M	-65.0463	-63.3118			133	141			204	206			161	165			147	179	199	230	108	116	115	115	137	151			196	200	112	116
Mn16_116C_L	Mno16AP163	2016-04-25	Fall	M	-65.0514	-63.3054			133	133			210	212			159	165			147	147	195	218	116	116	111	117	145	151			196	206	114	116
Mn16_117A_L	Mno16AP164	2016-04-26	Fall	M	-64.5724	-62.2487			133	133			206	210			165	167			147	147	211	222	112	118	113	115	137	151			204	206	118	118
Mn16_117B_L	Mno16AP165	2016-04-26	Fall	F	-64.5651	-62.2532			131	133			200	218			147	157			147	147	214	226	106	108	101	111	153	153			204	204	114	118
Mn16_117C_L	Mno16AP166	2016-04-26	Fall	M	-64.5606	-62.256			131	139			204	216			161	163			147	147	210	214	106	108	115	117	147	151			198	204	114	116
Mn16_117D_L	Mno16AP167	2016-04-26	Fall	M	-64.5772	-62.2701			133	139			196	206			163	167			147	147	203	226	106	110	117	119	147	151			194	204	112	116
Mn16_117E_L	Mno16AP168	2016-04-26	Fall	F	-64.6009	-62.2537			133	133			196	214			163	163			147	147	218	222	106	116	111	111	149	157			196	204	118	118
Mn16_117F_L	Mno16AP169	2016-04-26	Fall	F	-64.5965	-62.2613			131	131			198	204			159	169			147	147	195	218	108	108	115	119	151	151			206	206	112	118
Mn16_117G_L	Mno16AP170	2016-04-26	Fall	F	-64.5956	-62.262			131	131			198	204			159	169			147	147	195	218	108	108	115	119	151	151			206	206	112	118
Mn16_117H_L	Mno16AP171	2016-04-26	Fall	F	-64.5811	-62.2469			133	135			198	202			157	161			147	179	191	203	108	110	115	115	151	153			196	200	116	116
Mn16_117I_L	Mno16AP172	2016-04-26	Fall	F	-64.5796	-62.2457			133	135			198	202			157	161			147	179	191	203	108	110	115	115	151	153			196	200	116	116
Mn16_117K_L	Mno16AP173	2016-04-26	Fall	F	-64.5793	-62.225			133	135			198	202			157	161			147	179	191	203	108	110	115	115	151	153			196	200	116	116
Mn16_117L_L	Mno16AP174	2016-04-26	Fall	M	-64.58	-62.2254			125	135			208	210			159	163			147	187	207	211	104	106	115	115	145	151			198	206	114	116
Mn16_117M_L	Mno16AP175	2016-04-26	Fall	F	-64.5799	-62.2256			133	135			198	202			157	161			147	179	191	203	108	110	115	115	151	153			196	200	116	116
Mn16_117N_L	Mno16AP176	2016-04-26	Fall	F	-64.5799	-62.2256			125	131			196	212			165	167			147	179	195	214	108	108	115	121	147	151			200	204	116	116
Mn16_118A_L	Mno16AP177	2016-04-27	Fall	F	-64.6657	-62.1341			125	139			214	214			163	167			147	147	203	234	104	106	111	113	151	153			198	200	114	114
Mn16_118B_L	Mno16AP178	2016-04-27	Fall	F	-64.6688	-62.1313			133	133			200	202			161	167			147	147	210	222	106	116	111	115	151	151			204	204	112	116
Mn16_118C_L	Mno16AP179	2016-04-27	Fall	F	-64.6138	-62.1486			131	131			192	198			163	165			147	175	203	207	104	112	113	117	151	153			200	204	118	118
Mn16_118D_L	Mno16AP180	2016-04-27	Fall	F	-64.6125	-62.147			133	133			206	210			159	161			147	147	218	234	104	104	113	115	145	151			196	198	112	116
Mn16_118E_L	Mno16AP181	2016-04-27	Fall	F	-64.5953	-62.2292			131	133			192	212			161	165			147	147	199	226	112	112	111	115	145	147			198	206	112	116
Mn16_118F_L	Mno16AP182	2016-04-27	Fall	M	-64.5949	-62.2449			131	141			212	212			165	167			147	179	199	207	104	108	111	115	137	151			198	204	118	118
Mn16_119A_L	Mno16AP183	2016-04-28	Fall	F	-64.4784	-62.8507			131	135			198	210			153	163			147	147	214	214	108	110	113	115	151	155			196	200	112	114
Mn16_119B_L	Mno16AP184	2016-04-28	Fall	F	-64.4784	-62.851			131	137			198	198			163	167			147	147	218	218	106	116	111	115	145	153			200	206	112	116
Mn16_119C_L	Mno16AP185	2016-04-28	Fall	F	-64.4778	-62.8559			131	135			198	210			153	163			147	147	214	214	108	110	113	115	151	155			196	200	112	114
Mn16_119D_L	Mno16AP186	2016-04-28	Fall	M	-64.4885	-62.8794			131	137			192	218			147	163			147	147	195	199	104	106	111	111	145	159			200	204	116	116
Mn16_119E_L	Mno16AP187	2016-04-28	Fall	F	-64.4887	-62.8811			131	133			192	198			157	163			147	147	195	282	106	116	109	113	153	153			202	204	118	118
Mn16_119F_L	Mno16AP188	2016-04-28	Fall	F	-64.4915	-62.8675			133	135			198	208			165	169			147	147	203	203	106	118	111	111	141	147			196	204	112	118
Mn16_119G_L	Mno16AP189	2016-04-28	Fall	F	-64.4797	-62.891			131	139			196	210			163	163			147	155	195	222	106	110	115	115	153	163			198	204	116	118
Mn16_119H_L	Mno16AP190	2016-04-28	Fall	M	-64.4784	-62.8917			131	133			204	214			165	169			147	147	199	199	104	116	109	111	147	151			194	196	112	118
Mn16_119I_L	Mno16AP191	2016-04-28	Fall	M	-64.4519	-62.8237			135	139			206	216			157	161			147	179	214	226	106	108	111	111	141	153			206	206	118	120
Mn16_119J_L	Mno16AP192	2016-04-28	Fall	F	-64.4495	-62.7983			131	133			196	212			163	165			147	183	203	214	108	108	113	113	145	151			198	200	116	118
Mn16_119K_L	Mno16AP193	2016-04-28	Fall	M	-64.4517	-62.7911			131	139			198	198			159	165			147	147	193	226	112	116	111	113	151	153			206	206	114	116
Mn16_119L_L	Mno16AP194	2016-04-28	Fall	F	-64.4536	-62.78			131	133			198	210			159	165			147	147	199	203	106	108	115	117	151	153			206	206	112	118
Mn16_119M_L	Mno16AP195	2016-04-28	Fall	M	-64.4553	-62.7681			131	139			192	204			161	163			147	147	203	207	106	106	109	113	147	151			196	206	112	116
Mn16_119N_L	Mno16AP196	2016-04-28	Fall	F	-64.4531	-62.7726			139	143			196	198			153	163			147	147	203	207	104	110	113	115	151	153			204	204	112	116
Mn16_119O_L	Mno16AP197	2016-04-28	Fall	F	-64.4475	-62.7577			135	141			198	198			161	161			147	155	199	211	110	112	113	115	151	151			0	0	112	118
Mn16_119P_L	Mno16AP198	2016-04-28	Fall	F	-64.4519	-62.7613			135	141			198	198			161	161			147	155	199	211	110	112	113	115	151	151			190	206	112	118
Mn16_119Q_L	Mno16AP199	2016-04-28	Fall	F	-64.4533	-62.7621			131	137			198	212			163	167			147	155	203	226	106	116	111	113	151	153			196	206	118	118
Mn16_119R_L	Mno16AP200	2016-04-28	Fall	M	-64.4555	-62.75			131	133			204	210			153	159			147	147	203	203	108	112	109	115	151	157			206	206	116	116
