# Supplementary material for: High pregnancy rates in humpback whales (Megaptera novaeangliae) around the Western Antarctic Peninsula, evidence of a rapidly growing population
Source: R Soc Open Sci. 2018 May 2;5(5):180017. doi: 10.1098/rsos.180017 (PMC5990787; doi:10.1098/rsos.180017)
Supplement: Table S2: Data associated with blubber hormone evaluations for pregnancy state [file rsos180017supp3.xlsx]

## Sheet: Table S2.a
Sample ID	OSU CCGL Lab ID	Progesterone (ng g-1)	Median Probability of Pregnancy	Lower CI	Upper CI	Resulting Pregnancy Designation	Year
B156A	Mno10AP004	1.77096	0	0	0	No	2010
B155A	Mno10AP001	1.89551	0	0	0	No	2010
B155C	Mno10AP003	2.84289	0	0	0	No	2010
B144C	Mno10AP027	4.2282	0	0	0	No	2010
B142A	Mno10AP023	4.44711	0	0	0	No	2010
B140A	Mno10AP020	4.72578	0	0	0	No	2010
B155B	Mno10AP002	4.73739	0	0	0	No	2010
B151A	Mno10AP008	74.1872	1	1	1	Yes	2010
B156B	Mno10AP005	395.797	1	1	1	Yes	2010
B135A	Mno10AP014	594.704	1	1	1	Yes	2010
B151B	Mno10AP009	604.12	1	1	1	Yes	2010
Mn13_036F	Mno13AP004	1.01722	0	0	0	No	2013
Mn13_052A	Mno13AP089	1.1045	0	0	0	No	2013
Mn13_042B	Mno14AP011	1.13293	0	0	0	No	2013
Mn13_042A	Mno13AP073	1.1624	0	0	0	No	2013
Mn13_037A	Mno13AP006	1.17707	0	0	0	No	2013
Mn13_036B	Mno13AP001	1.21636	0	0	0	No	2013
Mn13_036G	Mno13AP005	1.44943	0	0	0	No	2013
Mn13_038B	Mno13AP010	1.46426	0	0	0	No	2013
Mn13_037B	Mno13AP063	1.6301	0	0	0	No	2013
Mn13_039B	Mno13AP067	1.78664	0	0	0	No	2013
Mn13_038A	Mno13AP009	1.83966	0	0	0	No	2013
Mn13_043C	Mno13AP077	1.85507	0	0	0	No	2013
Mn13_032D	Mno13AP050	1.90519	0	0	0	No	2013
Mn13_032A	Mno13AP047	2.13614	0	0	0	No	2013
Mn13_006D	Mno13AP018	2.16316	0	0	0	No	2013
Mn13_015H	Mno13AP029	2.19109	0	0	0	No	2013
Mn13_030E	Mno13AP043	2.39415	0	0	0	No	2013
Mn13_030F	Mno13AP044	2.40635	0	0	0	No	2013
Mn13_036A	Mno13AP061	2.4298	0	0	0	No	2013
Mn13_015F	Mno13AP027	42.7611	1	1	1	Yes	2013
Mn13_016F	Mno13AP037	71.5828	1	1	1	Yes	2013
Mn13_039A	Mno13AP012	97.9526	1	1	1	Yes	2013
Mn13_030G	Mno13AP045	99.0434	1	1	1	Yes	2013
Mn13_048C	Mno13AP086	99.5267	1	1	1	Yes	2013
Mn13_015B	Mno13AP023	110.423	1	1	1	Yes	2013
Mn13_016E	Mno13AP036	124.046	1	1	1	Yes	2013
Mn13_016A	Mno13AP032	128.953	1	1	1	Yes	2013
Mn13_036C	Mno13AP002	144.398	1	1	1	Yes	2013
Mn13_015D	Mno13AP025	210.42	1	1	1	Yes	2013
Mn13_048A	Mno13AP084	250.137	1	1	1	Yes	2013
Mn13_040A	Mno13AP068	282.871	1	1	1	Yes	2013
Mn13_030B	Mno13AP040	294.868	1	1	1	Yes	2013
Mn13_032C	Mno13AP049	298.06	1	1	1	Yes	2013
Mn13_015E	Mno13AP026	326.524	1	1	1	Yes	2013
Mn13_015A	Mno13AP022	422.055	1	1	1	Yes	2013
Mn14_023H	Mno14AP018	0.767172	0	0	0	No	2014
Mn14_027F	Mno14AP045	1.02528	0	0	0	No	2014
Mn14_023A	Mno13AP074	1.12913	0	0	0	No	2014
Mn14_030E	Mno14AP056	1.33012	0	0	0	No	2014
Mn14_027E	Mno14AP044	1.35186	0	0	0	No	2014
Mn14_030N	Mno14AP065	1.49063	0	0	0	No	2014
Mn14_028B	Mno14AP047	1.82663	0	0	0	No	2014
Mn14_023G	Mno14AP017	3.12263	0	0	0	No	2014
Mn14_030U	Mno14AP072	11.8071	0.0067	0	0.998	Undetermined	2014
Mn14_032H	Mno14AP086	19.5924	1	1	1	Yes	2014
Mn14_033A	Mno14AP087	26.3969	1	1	1	Yes	2014
Mn14_033N	Mno14AP100	38.8188	1	1	1	Yes	2014
Mn14_033C	Mno14AP089	61.1125	1	1	1	Yes	2014
Mn14_030X	Mno14AP075	90.1166	1	1	1	Yes	2014
Mn14_056F	Mno14AP107	102.969	1	1	1	Yes	2014
Mn14_028D	Mno14AP049	110.496	1	1	1	Yes	2014
Mn14_023E	Mno14AP015	118.452	1	1	1	Yes	2014
Mn14_030R	Mno14AP069	144.459	1	1	1	Yes	2014
Mn14_027A	Mno14AP040	147.125	1	1	1	Yes	2014
Mn14_033L	Mno14AP098	153.109	1	1	1	Yes	2014
Mn14_026E	Mno14AP031	153.631	1	1	1	Yes	2014
Mn14_030V	Mno14AP073	156.515	1	1	1	Yes	2014
Mn14_027B	Mno14AP041	157.341	1	1	1	Yes	2014
Mn14_030M	Mno14AP064	159.998	1	1	1	Yes	2014
Mn14_032G	Mno14AP085	186.152	1	1	1	Yes	2014
Mn14_080J	Mno14AP128	197.476	1	1	1	Yes	2014
Mn14_057C	Mno14AP139	204.066	1	1	1	Yes	2014
Mn14_033D	Mno14AP090	212.216	1	1	1	Yes	2014
Mn14_081A	Mno14AP134	219.746	1	1	1	Yes	2014
Mn14_024B	Mno14AP023	222.158	1	1	1	Yes	2014
Mn14_081B	Mno14AP135	238.027	1	1	1	Yes	2014
Mn14_026M	Mno14AP039	239.123	1	1	1	Yes	2014
Mn14_080H	Mno14AP126	249.741	1	1	1	Yes	2014
Mn14_026J	Mno14AP036	253.855	1	1	1	Yes	2014
Mn14_027C	Mno14AP042	269.369	1	1	1	Yes	2014
Mn14_030B	Mno14AP053	273.72	1	1	1	Yes	2014
Mn14_056H	Mno14AP109	294.724	1	1	1	Yes	2014
Mn14_080M	Mno14AP131	307.226	1	1	1	Yes	2014
Mn14_080L	Mno14AP130	325.233	1	1	1	Yes	2014
Mn14_021I	Mno14AP008	339.276	1	1	1	Yes	2014
Mn14_078B	Mno14AP111	377.807	1	1	1	Yes	2014
Mn14_030S	Mno14AP070	439.775	1	1	1	Yes	2014
Mn14_021D	Mno14AP004	503.887	1	1	1	Yes	2014
Mn14_057B	Mno14AP138	506.97	1	1	1	Yes	2014
Mn14_080C	Mno14AP121	588.724	1	1	1	Yes	2014
Mn14_033O	Mno14AP101	639.638	1	1	1	Yes	2014
Mn14_080I	Mno14AP127	645.225	1	1	1	Yes	2014
Mn14_026C	Mno14AP029	721.5	1	1	1	Yes	2014
Mn14_080A	Mno14AP119	741.203	1	1	1	Yes	2014
Mn14_021H	Mno14AP007	741.675	1	1	1	Yes	2014
Mn14_056C	Mno14AP104	939.389	1	1	1	Yes	2014
Mn14_080E	Mno14AP123	1489.8	1	1	1	Yes	2014
Mn14_021B	Mno14AP002	1940.52	1	1	1	Yes	2014
Mn15_009B_P	Mno15AP029	0.195795	0	0	0	No	2015
Mn15_008B_P	Mno15AP018	0.446336	0	0	0	No	2015
Mn15_021D_L	Mno15AP074	0.593888	0	0	0	No	2015
Mn15_007A_P	Mno15AP011	0.783087	0	0	0	No	2015
Mn15_011A_p	Mno15AP041	1.07907	0	0	0	No	2015
Mn15_007C_L	Mno15AP013	1.19677	0	0	0	No	2015
Mn15_011C_P	Mno15AP043	1.30908	0	0	0	No	2015
Mn15_070G	Mno15AP125	1.49345	0	0	0	No	2015
Mn15_008I_L	Mno15AP027	1.67815	0	0	0	No	2015
Mn15_032A_P	Mno15AP097	1.84646	0	0	0	No	2015
Mn15_018A_P	Mno15AP061	1.86172	0	0	0	No	2015
Mn15_013G_P	Mno15AP052	1.95813	0	0	0	No	2015
Mn15_007B_L	Mno15AP012	1.96003	0	0	0	No	2015
Mn15_010A_P	Mno15AP035	2.13192	0	0	0	No	2015
Mn15_068I	Mno15AP109	2.37451	0	0	0	No	2015
Mn15_019A_P	Mno15AP062	2.47182	0	0	0	No	2015
Mn15_019F_P	Mno15AP067	2.52999	0	0	0	No	2015
Mn15_007D_L	Mno15AP014	2.95647	0	0	0	No	2015
Mn15_068D	Mno15AP104	2.96751	0	0	0	No	2015
Mn15_027A_P	Mno15AP081	2.99398	0	0	0	No	2015
Mn15_019B_P	Mno15AP063	3.10589	0	0	0	No	2015
Mn15_011D_P	Mno15AP044	3.40687	0	0	0	No	2015
Mn15_021D_P	Mno15AP075	3.60071	0	0	0	No	2015
Mn15_014D_P	Mno15AP056	3.74985	0	0	0	No	2015
Mn15_019D_P	Mno15AP065	3.93309	0	0	0	No	2015
Mn15_008A_L	Mno15AP015	4.20007	0	0	0	No	2015
Mn15_011B_P	Mno15AP042	28.4228	1	1	1	Yes	2015
Mn15_068N	Mno15AP114	34.7696	1	1	1	Yes	2015
Mn15_070D	Mno15AP122	36.7252	1	1	1	Yes	2015
Mn15_009G_P	Mno15AP034	38.5462	1	1	1	Yes	2015
Mn15_068H	Mno15AP108	39.5422	1	1	1	Yes	2015
Mn15_068F	Mno15AP106	44.1806	1	1	1	Yes	2015
Mn15_068O	Mno15AP115	44.4218	1	1	1	Yes	2015
Mn15_069B	Mno15AP117	45.1168	1	1	1	Yes	2015
Mn15_026A_P	Mno15AP079	53.2192	1	1	1	Yes	2015
Mn15_068G	Mno15AP107	63.3427	1	1	1	Yes	2015
Mn15_004A_P	Mno15AP005	68.7831	1	1	1	Yes	2015
Mn15_009D_P	Mno15AP031	70.3967	1	1	1	Yes	2015
Mn15_008A_P	Mno15AP016	72.8876	1	1	1	Yes	2015
Mn15_068K	Mno15AP111	79.4894	1	1	1	Yes	2015
Mn15_030B_L	Mno15AP086	112.245	1	1	1	Yes	2015
Mn15_030E_L	Mno15AP090	116.555	1	1	1	Yes	2015
Mn15_070B	Mno15AP120	117.747	1	1	1	Yes	2015
Mn15_070F	Mno15AP124	145.907	1	1	1	Yes	2015
Mn15_033B_P	Mno15AP100	161.782	1	1	1	Yes	2015
Mn15_010C_P	Mno15AP037	163.757	1	1	1	Yes	2015
Mn15_071B	Mno15AP127	172.19	1	1	1	Yes	2015
Mn15_028A_P	Mno15AP082	183.332	1	1	1	Yes	2015
Mn15_009E_P	Mno15AP032	184.896	1	1	1	Yes	2015
Mn15_002B_L	Mno15AP002	197.872	1	1	1	Yes	2015
Mn15_008H_L	Mno15AP026	213.237	1	1	1	Yes	2015
Mn15_021B_L	Mno15AP070	220.124	1	1	1	Yes	2015
Mn15_008G_L	Mno15AP025	232.915	1	1	1	Yes	2015
Mn15_008C_P	Mno15AP020	275.094	1	1	1	Yes	2015
Mn15_021A_P	Mno15AP069	317.093	1	1	1	Yes	2015
Mn15_013F_P	Mno15AP051	321.975	1	1	1	Yes	2015
Mn15_030H_L	Mno15AP093	337.676	1	1	1	Yes	2015
Mn15_068L	Mno15AP112	344.88	1	1	1	Yes	2015
Mn15_071A	Mno15AP126	353.318	1	1	1	Yes	2015
Mn15_021C_P	Mno15AP073	403.089	1	1	1	Yes	2015
Mn15_009A_P	Mno15AP028	530.039	1	1	1	Yes	2015
Mn15_017B_P	Mno15AP060	642.047	1	1	1	Yes	2015
Mn15_014B_P	Mno15AP054	666.417	1	1	1	Yes	2015
Mn15_014E_P	Mno15AP057	1024.34	1	1	1	Yes	2015
Mn16_073G_P	Mno16AP095	0.511716	0	0	0	No	2016
Mn16_118C_L	Mno16AP179	0.759028	0	0	0	No	2016
Mn16_119O_L	Mno16AP197	0.831828	0	0	0	No	2016
Mn16_060C_V	Mno16AP082	0.835469	0	0	0	No	2016
Mn16_095B_P	Mno16AP152	0.842477	0	0	0	No	2016
Mn16_119N_L	Mno16AP196	0.886943	0	0	0	No	2016
Mn16_051K_V	Mno16AP064	0.924145	0	0	0	No	2016
Mn16_095A_P	Mno16AP151	0.954841	0	0	0	No	2016
Mn16_119B_L	Mno16AP184	1.08889	0	0	0	No	2016
Mn16_017B_P	Mno16AP019	1.1786	0	0	0	No	2016
Mn16_050A_V	Mno16AP053	1.24869	0	0	0	No	2016
Mn16_098B_P	Mno16AP154	1.31768	0	0	0	No	2016
Mn16_020A_P	Mno16AP023	1.3285	0	0	0	No	2016
Mn16_089E_P	Mno16AP134	1.3343	0	0	0	No	2016
Mn16_119P_L	Mno16AP198	1.48668	0	0	0	No	2016
Mn16_039H_L	Mno16AP050	1.54681	0	0	0	No	2016
Mn16_024A_P	Mno16AP027	1.57855	0	0	0	No	2016
Mn16_039I_L	Mno16AP051	1.59629	0	0	0	No	2016
Mn16_014A_L	Mno16AP013	1.6474	0	0	0	No	2016
Mn16_081C_O	Mno16AP123	1.68883	0	0	0	No	2016
Mn16_033B_L	Mno16AP032	1.72296	0	0	0	No	2016
Mn16_034F_L	Mno16AP040	1.75027	0	0	0	No	2016
Mn16_060H_V	Mno16AP087	1.81258	0	0	0	No	2016
Mn16_119Q_L	Mno16AP199	1.8556	0	0	0	No	2016
Mn16_081E_O	Mno16AP125	1.9142	0	0	0	No	2016
Mn16_040A_L	Mno16AP052	1.92002	0	0	0	No	2016
Mn16_116A_L	Mno16AP161	1.99401	0	0	0	No	2016
Mn16_117I_L	Mno16AP172	2.22783	0	0	0	No	2016
Mn16_092G_P	Mno16AP146	2.50228	0	0	0	No	2016
Mn16_012E_L	Mno16AP005	2.51572	0	0	0	No	2016
Mn16_037A_P	Mno16AP042	2.71	0	0	0	No	2016
Mn16_073D_P	Mno16AP092	2.9657	0	0	0	No	2016
Mn16_018C_P	Mno16AP022	2.99874	0	0	0	No	2016
Mn16_051D_V	Mno16AP057	3.32491	0	0	0	No	2016
Mn16_079K_O	Mno16AP115	4.28795	0	0	0	No	2016
Mn16_089H_P	Mno16AP137	4.29723	0	0	0	No	2016
Mn16_052A_V	Mno16AP067	4.32638	0	0	0	No	2016
Mn16_089F_P	Mno16AP135	4.75703	0	0	0	No	2016
Mn16_078E_O	Mno16AP101	4.85515	0	0	0	No	2016
Mn16_119E_L	Mno16AP187	19.2821	1	1	1	Yes	2016
Mn16_080B_O	Mno16AP117	21.5913	1	1	1	Yes	2016
Mn16_119G_L	Mno16AP189	28.0333	1	1	1	Yes	2016
Mn16_117G_L	Mno16AP170	29.6299	1	1	1	Yes	2016
Mn16_089G_P	Mno16AP136	31.3856	1	1	1	Yes	2016
Mn16_078D_O	Mno16AP100	37.3997	1	1	1	Yes	2016
Mn16_060A_V	Mno16AP080	41.0226	1	1	1	Yes	2016
Mn16_098D_P	Mno16AP156	42.112	1	1	1	Yes	2016
Mn16_014B_L	Mno16AP014	44.9581	1	1	1	Yes	2016
Mn16_119L_L	Mno16AP194	45.9252	1	1	1	Yes	2016
Mn16_118B_L	Mno16AP178	48.7627	1	1	1	Yes	2016
Mn16_117F_L	Mno16AP169	49.0292	1	1	1	Yes	2016
Mn16_098A_P	Mno16AP153	51.1722	1	1	1	Yes	2016
Mn16_073A_P	Mno16AP089	58.8535	1	1	1	Yes	2016
Mn16_013C_L	Mno16AP008	59.7953	1	1	1	Yes	2016
Mn16_059G_V	Mno16AP076	62.6256	1	1	1	Yes	2016
Mn16_039C_L	Mno16AP045	65.643	1	1	1	Yes	2016
Mn16_073C_P	Mno16AP091	66.863	1	1	1	Yes	2016
Mn16_051I_V	Mno16AP062	77.4004	1	1	1	Yes	2016
Mn16_092C_P	Mno16AP142	80.5542	1	1	1	Yes	2016
Mn16_117H_L	Mno16AP171	81.4437	1	1	1	Yes	2016
Mn16_117M_L	Mno16AP175	85.865	1	1	1	Yes	2016
Mn16_117E_L	Mno16AP168	86.8159	1	1	1	Yes	2016
Mn16_119C_L	Mno16AP185	94.3907	1	1	1	Yes	2016
Mn16_079C_O	Mno16AP107	98.6972	1	1	1	Yes	2016
Mn16_117N_L	Mno16AP176	101.752	1	1	1	Yes	2016
Mn16_013F_L	Mno16AP011	106.576	1	1	1	Yes	2016
Mn16_089B_P	Mno16AP131	106.614	1	1	1	Yes	2016
Mn16_080E_O	Mno16AP120	111.768	1	1	1	Yes	2016
Mn16_117K_L	Mno16AP173	119.498	1	1	1	Yes	2016
Mn16_079A_O	Mno16AP105	125.686	1	1	1	Yes	2016
Mn16_073B_P	Mno16AP090	125.715	1	1	1	Yes	2016
Mn16_085B_P	Mno16AP128	129.396	1	1	1	Yes	2016
Mn16_099B_P	Mno16AP158	131.333	1	1	1	Yes	2016
Mn16_085A_P	Mno16AP127	134.395	1	1	1	Yes	2016
Mn16_060G_V	Mno16AP086	135.7	1	1	1	Yes	2016
Mn16_017A_P	Mno16AP018	158.686	1	1	1	Yes	2016
Mn16_079I_O	Mno16AP113	160.784	1	1	1	Yes	2016
Mn16_099A_P	Mno16AP157	170.376	1	1	1	Yes	2016
Mn16_094A_P	Mno16AP150	179.049	1	1	1	Yes	2016
Mn16_119F_L	Mno16AP188	181.403	1	1	1	Yes	2016
Mn16_012C_L	Mno16AP003	181.799	1	1	1	Yes	2016
Mn16_119A_L	Mno16AP183	186.018	1	1	1	Yes	2016
Mn16_118E_L	Mno16AP181	188.861	1	1	1	Yes	2016
Mn16_016A_P	Mno16AP017	191.471	1	1	1	Yes	2016
Mn16_059J_V	Mno16AP077	200.565	1	1	1	Yes	2016
Mn16_039G_L	Mno16AP049	220.035	1	1	1	Yes	2016
Mn16_118A_L	Mno16AP177	239.915	1	1	1	Yes	2016
Mn16_039E_L	Mno16AP047	252.403	1	1	1	Yes	2016
Mn16_117B_L	Mno16AP165	258.053	1	1	1	Yes	2016
Mn16_059C_V	Mno16AP072	266.248	1	1	1	Yes	2016
Mn16_073E_P	Mno16AP093	269.248	1	1	1	Yes	2016
Mn16_034A_L	Mno16AP035	273.042	1	1	1	Yes	2016
Mn16_034E_L	Mno16AP039	298.391	1	1	1	Yes	2016
Mn16_012D_L	Mno16AP004	308.164	1	1	1	Yes	2016
Mn16_018A_P	Mno16AP020	326.781	1	1	1	Yes	2016
Mn16_078H_O	Mno16AP104	334.879	1	1	1	Yes	2016
Mn16_118D_L	Mno16AP180	380.474	1	1	1	Yes	2016
Mn16_093A_P	Mno16AP147	386.062	1	1	1	Yes	2016
Mn16_092A_P	Mno16AP140	524.528	1	1	1	Yes	2016
Mn16_089A_P	Mno16AP130	686.033	1	1	1	Yes	2016
Mn16_092D_P	Mno16AP143	704.554	1	1	1	Yes	2016
Mn16_018B_P	Mno16AP021	1529	1	1	1	Yes	2016
Mn16_119J_L	Mno16AP192	1698.29	1	1	1	Yes	2016
